# Supplementary material for: RNA editing of nuclear transcripts in Arabidopsis thaliana
Source: BMC Genomics. 2010 Dec 2;11(Suppl 4):S12. doi: 10.1186/1471-2164-11-S4-S12 (PMC3005917; doi:10.1186/1471-2164-11-S4-S12)
Supplement: Additional file 1 - Data S1 Edited sites in protein-coding genes in Arabidopsis (only the editing sites resided in mRNAs were considered) — Prediction criteria: more than two candidate editing sites should be present in one transcript and each editing site must be supported by more than five distinct short-read sequences. [file 1471-2164-11-S4-S12-S1.zip]

Archive with 2 entries (1 files):
- 13-additional-file1/
- 13-additional-file1/Data S1.xls
