# Supplementary material for: RNA editing of nuclear transcripts in Arabidopsis thaliana
Source: BMC Genomics. 2010 Dec 2;11(Suppl 4):S12. doi: 10.1186/1471-2164-11-S4-S12 (PMC3005917; doi:10.1186/1471-2164-11-S4-S12)
Supplement: Additional file 1 - Data S1 Edited sites in protein-coding genes in Arabidopsis (only the editing sites resided in mRNAs were considered) — Prediction criteria: more than two candidate editing sites should be present in one transcript and each editing site must be supported by more than five distinct short-read sequences. [file 1471-2164-11-S4-S12-S1.zip › 13-additional-file1/Data S1.xls]

## Sheet: Supplementary Data 1
Gene model ID	Editing pattern	Position in gene model	Position in cDNA	No. of short reads supporting the editing site	No. of perfectly matched short reads surrounding the editing site	Editing rate (%)	Editing sites within the first nucleotide at 5' end (5) or the last three ones at 3' end (3) of the exons
AT1G52400.1	C>A	2184	1267	6	27	18.1818	5
AT1G52400.2	C>A	2184	1267	6	27	18.1818	5
AT2G39730.1	G>T	1995	1230	7	32	17.9487	5
AT2G39730.2	G>T	1995	1230	7	32	17.9487	5
AT2G39730.3	G>T	1966	1201	7	32	17.9487	5
AT3G04400.1	A>C	673	362	6	25	19.3548	5
AT4G10340.1	A>C	1008	632	6	22	21.4286	5
AT5G24780.1	A>C	915	706	6	37	13.9535	5
AT5G38420.1	G>T	228	228	6	27	18.1818	5
AT5G38430.1	G>T	263	200	6	27	18.1818	5
AT5G46110.1	G>T	2725	1486	6	20	23.0769	5
AT5G46110.2	G>T	2725	1493	6	20	23.0769	5
AT5G46110.3	G>T	2710	1438	6	20	23.0769	5
AT5G46110.4	G>T	2710	1471	6	20	23.0769	5
AT1G01100.1	A>G	773	341	7	35	16.6667	3
AT1G01100.1	T>C	774	342	6	35	14.6341	3
AT1G01100.2	A>G	864	370	7	35	16.6667	3
AT1G01100.2	T>C	865	371	6	35	14.6341	3
AT1G01100.3	A>G	862	320	7	35	16.6667	3
AT1G01100.3	G>T	753	292	6	7	46.1538	3
AT1G01100.3	T>C	863	321	6	35	14.6341	3
AT1G01100.4	A>G	852	361	7	35	16.6667	3
AT1G01100.4	T>C	853	362	6	35	14.6341	3
AT1G12900.1	A>C	935	572	7	22	24.1379	3
AT1G12900.3	A>C	878	496	7	22	24.1379	3
AT1G26630.1	A>C	1055	506	9	36	20	3
AT1G26630.1	T>C	892	431	6	36	14.2857	3
AT1G26630.2	T>C	892	431	6	36	14.2857	3
AT1G31330.1	T>C	719	456	6	35	14.6341	3
AT1G67090.1	T>C	454	348	7	27	20.5882	3
AT1G67090.2	T>C	454	348	7	27	20.5882	3
AT2G39730.1	A>C	2077	1231	9	31	22.5	3
AT2G39730.2	A>C	2077	1231	9	31	22.5	3
AT2G39730.2	A>C	2484	1525	6	26	18.75	3
AT2G39730.3	A>C	2048	1202	9	31	22.5	3
AT3G12780.1	A>C	1735	1244	7	23	23.3333	3
AT3G47470.1	A>C	1284	888	7	22	24.1379	3
AT3G56020.1	T>C	195	55	6	37	13.9535	3
AT4G10340.1	A>C	542	459	9	23	28.125	3
AT4G28750.1	A>C	905	399	7	28	20	3
AT4G28750.1	T>C	738	333	6	36	14.2857	3
AT5G02380.1	G>T	324	148	6	24	20	3
AT5G02380.1	T>G	322	146	7	24	22.5806	3
AT5G20290.1	A>C	1031	467	7	22	24.1379	3
AT5G24780.1	C>A	705	496	10	24	29.4118	3
AT5G24780.2	C>A	705	496	10	24	29.4118	3
AT5G38410.1	A>C	678	418	6	23	20.6897	3
AT5G38410.1	C>A	677	417	6	23	20.6897	3
AT5G38410.1	T>C	373	283	8	27	22.8571	3
AT5G38410.1	T>G	373	283	7	27	20.5882	3
AT5G38410.2	T>C	373	283	8	27	22.8571	3
AT5G38410.2	T>G	373	283	7	27	20.5882	3
AT5G38410.3	T>C	373	283	8	27	22.8571	3
AT5G38410.3	T>G	373	283	7	27	20.5882	3
AT5G38420.1	T>C	320	230	8	28	22.2222	3
AT5G38420.1	T>G	320	230	7	28	20	3
AT5G38430.1	T>C	354	202	8	28	22.2222	3
AT5G38430.1	T>G	354	202	7	28	20	3
AT5G66570.1	A>C	923	627	6	29	17.1429	3
AT1G01030.1	A>C	702	541	11	15	42.3077	0
AT1G01030.1	A>C	703	542	7	16	30.4348	0
AT1G01030.1	A>C	704	543	12	17	41.3793	0
AT1G01030.1	A>C	706	545	8	18	30.7692	0
AT1G01030.1	A>C	707	546	6	18	25	0
AT1G01030.1	A>C	711	550	8	18	30.7692	0
AT1G01030.1	A>C	713	552	6	18	25	0
AT1G01030.1	A>C	715	554	6	16	27.2727	0
AT1G01030.1	A>G	701	540	7	14	33.3333	0
AT1G01030.1	A>G	702	541	6	15	28.5714	0
AT1G01030.1	A>G	707	546	6	18	25	0
AT1G01030.1	A>G	712	551	6	18	25	0
AT1G01100.1	A>C	207	107	6	29	17.1429	0
AT1G01100.1	A>C	493	142	7	24	22.5806	0
AT1G01100.1	A>C	578	227	6	34	15	0
AT1G01100.1	A>C	609	258	6	34	15	0
AT1G01100.1	A>C	682	331	8	38	17.3913	0
AT1G01100.1	A>C	685	334	7	38	15.5556	0
AT1G01100.1	A>C	688	337	6	38	13.6364	0
AT1G01100.1	A>C	776	344	6	35	14.6341	0
AT1G01100.1	A>C	790	358	6	33	15.3846	0
AT1G01100.1	A>C	800	368	15	32	31.9149	0
AT1G01100.1	A>C	868	436	7	38	15.5556	0
AT1G01100.1	A>C	886	454	6	40	13.0435	0
AT1G01100.1	A>G	590	239	6	37	13.9535	0
AT1G01100.1	A>G	609	258	7	34	17.0732	0
AT1G01100.1	A>G	677	326	6	37	13.9535	0
AT1G01100.1	A>G	680	329	10	38	20.8333	0
AT1G01100.1	A>G	682	331	9	38	19.1489	0
AT1G01100.1	A>G	683	332	11	39	22	0
AT1G01100.1	A>G	685	334	9	38	19.1489	0
AT1G01100.1	A>G	686	335	10	37	21.2766	0
AT1G01100.1	A>G	688	337	7	38	15.5556	0
AT1G01100.1	A>G	689	338	9	37	19.5652	0
AT1G01100.1	A>G	783	351	8	34	19.0476	0
AT1G01100.1	A>G	786	354	11	34	24.4444	0
AT1G01100.1	A>G	788	356	6	33	15.3846	0
AT1G01100.1	A>G	790	358	6	33	15.3846	0
AT1G01100.1	A>G	794	362	9	33	21.4286	0
AT1G01100.1	A>G	800	368	12	32	27.2727	0
AT1G01100.1	A>G	834	402	7	38	15.5556	0
AT1G01100.1	A>G	866	434	6	39	13.3333	0
AT1G01100.1	A>G	868	436	8	38	17.3913	0
AT1G01100.1	A>G	873	441	6	38	13.6364	0
AT1G01100.1	A>G	883	451	8	39	17.0213	0
AT1G01100.1	A>G	886	454	10	40	20	0
AT1G01100.1	A>G	890	458	6	41	12.766	0
AT1G01100.1	A>G	893	461	7	41	14.5833	0
AT1G01100.1	A>G	896	464	6	41	12.766	0
AT1G01100.1	A>G	915	483	6	39	13.3333	0
AT1G01100.1	A>G	918	486	10	38	20.8333	0
AT1G01100.1	A>G	921	489	7	38	15.5556	0
AT1G01100.1	A>G	924	492	6	38	13.6364	0
AT1G01100.1	A>G	933	501	7	36	16.2791	0
AT1G01100.1	A>G	936	504	9	37	19.5652	0
AT1G01100.1	A>G	942	510	6	35	14.6341	0
AT1G01100.1	A>T	800	368	7	32	17.9487	0
AT1G01100.1	A>T	834	402	8	38	17.3913	0
AT1G01100.1	A>T	868	436	11	38	22.449	0
AT1G01100.1	A>T	918	486	8	38	17.3913	0
AT1G01100.1	A>T	936	504	9	37	19.5652	0
AT1G01100.1	G>A	592	241	6	36	14.2857	0
AT1G01100.1	G>A	676	325	6	36	14.2857	0
AT1G01100.1	G>A	796	364	8	32	20	0
AT1G01100.1	G>A	885	453	7	40	14.8936	0
AT1G01100.1	G>A	887	455	6	40	13.0435	0
AT1G01100.1	G>T	523	172	7	27	20.5882	0
AT1G01100.1	G>T	525	174	8	28	22.2222	0
AT1G01100.1	G>T	605	254	7	34	17.0732	0
AT1G01100.1	G>T	664	313	7	37	15.9091	0
AT1G01100.1	G>T	673	322	7	37	15.9091	0
AT1G01100.1	G>T	678	327	6	37	13.9535	0
AT1G01100.1	G>T	679	328	8	37	17.7778	0
AT1G01100.1	G>T	805	373	7	32	17.9487	0
AT1G01100.1	G>T	811	379	7	33	17.5	0
AT1G01100.1	G>T	812	380	7	33	17.5	0
AT1G01100.1	G>T	816	384	7	35	16.6667	0
AT1G01100.1	G>T	820	388	7	36	16.2791	0
AT1G01100.1	G>T	854	422	6	38	13.6364	0
AT1G01100.1	G>T	864	432	6	39	13.3333	0
AT1G01100.1	G>T	867	435	8	38	17.3913	0
AT1G01100.1	G>T	878	446	6	39	13.3333	0
AT1G01100.1	G>T	885	453	6	40	13.0435	0
AT1G01100.1	G>T	904	472	7	40	14.8936	0
AT1G01100.1	G>T	909	477	10	40	20	0
AT1G01100.1	G>T	910	478	6	40	13.0435	0
AT1G01100.1	G>T	916	484	7	39	15.2174	0
AT1G01100.1	G>T	917	485	6	39	13.3333	0
AT1G01100.1	G>T	928	496	8	38	17.3913	0
AT1G01100.1	G>T	929	497	10	37	21.2766	0
AT1G01100.1	G>T	935	503	6	36	14.2857	0
AT1G01100.1	G>T	938	506	7	36	16.2791	0
AT1G01100.1	T>C	593	242	7	36	16.2791	0
AT1G01100.1	T>C	606	255	6	34	15	0
AT1G01100.1	T>C	612	261	7	36	16.2791	0
AT1G01100.1	T>C	615	264	7	36	16.2791	0
AT1G01100.1	T>C	623	272	6	35	14.6341	0
AT1G01100.1	T>C	636	285	6	30	16.6667	0
AT1G01100.1	T>C	666	315	7	38	15.5556	0
AT1G01100.1	T>C	669	318	11	37	22.9167	0
AT1G01100.1	T>C	672	321	7	37	15.9091	0
AT1G01100.1	T>C	792	360	13	34	27.6596	0
AT1G01100.1	T>C	841	409	6	38	13.6364	0
AT1G01100.1	T>C	842	410	9	38	19.1489	0
AT1G01100.1	T>C	845	413	6	38	13.6364	0
AT1G01100.1	T>C	848	416	6	38	13.6364	0
AT1G01100.1	T>C	850	418	6	38	13.6364	0
AT1G01100.1	T>C	855	423	8	38	17.3913	0
AT1G01100.1	T>C	856	424	8	38	17.3913	0
AT1G01100.1	T>C	863	431	8	39	17.0213	0
AT1G01100.1	T>C	874	442	14	39	26.4151	0
AT1G01100.1	T>C	875	443	8	39	17.0213	0
AT1G01100.1	T>C	876	444	6	39	13.3333	0
AT1G01100.1	T>C	888	456	9	41	18	0
AT1G01100.1	T>C	903	471	6	39	13.3333	0
AT1G01100.1	T>C	906	474	7	40	14.8936	0
AT1G01100.1	T>C	908	476	9	40	18.3673	0
AT1G01100.1	T>C	912	480	7	40	14.8936	0
AT1G01100.1	T>C	922	490	7	38	15.5556	0
AT1G01100.1	T>C	923	491	7	38	15.5556	0
AT1G01100.1	T>C	930	498	8	37	17.7778	0
AT1G01100.1	T>C	934	502	8	36	18.1818	0
AT1G01100.1	T>C	937	505	7	37	15.9091	0
AT1G01100.1	T>C	945	513	10	33	23.2558	0
AT1G01100.1	T>C	946	514	6	32	15.7895	0
AT1G01100.1	T>G	606	255	9	34	20.9302	0
AT1G01100.1	T>G	612	261	13	36	26.5306	0
AT1G01100.1	T>G	615	264	10	36	21.7391	0
AT1G01100.1	T>G	651	300	10	25	28.5714	0
AT1G01100.1	T>G	654	303	8	26	23.5294	0
AT1G01100.1	T>G	792	360	7	34	17.0732	0
AT1G01100.1	T>G	930	498	6	37	13.9535	0
AT1G01100.2	A>C	298	136	6	29	17.1429	0
AT1G01100.2	A>C	584	171	7	24	22.5806	0
AT1G01100.2	A>C	669	256	6	34	15	0
AT1G01100.2	A>C	700	287	6	34	15	0
AT1G01100.2	A>C	773	360	8	38	17.3913	0
AT1G01100.2	A>C	776	363	7	38	15.5556	0
AT1G01100.2	A>C	779	366	6	38	13.6364	0
AT1G01100.2	A>C	867	373	6	35	14.6341	0
AT1G01100.2	A>C	881	387	6	33	15.3846	0
AT1G01100.2	A>C	891	397	15	32	31.9149	0
AT1G01100.2	A>C	959	465	7	38	15.5556	0
AT1G01100.2	A>C	977	483	6	40	13.0435	0
AT1G01100.2	A>G	681	268	6	37	13.9535	0
AT1G01100.2	A>G	700	287	7	34	17.0732	0
AT1G01100.2	A>G	768	355	6	37	13.9535	0
AT1G01100.2	A>G	771	358	10	38	20.8333	0
AT1G01100.2	A>G	773	360	9	38	19.1489	0
AT1G01100.2	A>G	774	361	11	39	22	0
AT1G01100.2	A>G	776	363	9	38	19.1489	0
AT1G01100.2	A>G	777	364	10	37	21.2766	0
AT1G01100.2	A>G	779	366	7	38	15.5556	0
AT1G01100.2	A>G	780	367	9	37	19.5652	0
AT1G01100.2	A>G	874	380	8	34	19.0476	0
AT1G01100.2	A>G	877	383	11	34	24.4444	0
AT1G01100.2	A>G	879	385	6	33	15.3846	0
AT1G01100.2	A>G	881	387	6	33	15.3846	0
AT1G01100.2	A>G	885	391	9	33	21.4286	0
AT1G01100.2	A>G	891	397	12	32	27.2727	0
AT1G01100.2	A>G	925	431	7	38	15.5556	0
AT1G01100.2	A>G	957	463	6	39	13.3333	0
AT1G01100.2	A>G	959	465	8	38	17.3913	0
AT1G01100.2	A>G	964	470	6	38	13.6364	0
AT1G01100.2	A>G	974	480	8	39	17.0213	0
AT1G01100.2	A>G	977	483	10	40	20	0
AT1G01100.2	A>G	981	487	6	41	12.766	0
AT1G01100.2	A>G	984	490	7	41	14.5833	0
AT1G01100.2	A>G	987	493	6	41	12.766	0
AT1G01100.2	A>G	1006	512	6	39	13.3333	0
AT1G01100.2	A>G	1009	515	10	38	20.8333	0
AT1G01100.2	A>G	1012	518	7	38	15.5556	0
AT1G01100.2	A>G	1015	521	6	38	13.6364	0
AT1G01100.2	A>G	1024	530	7	36	16.2791	0
AT1G01100.2	A>G	1027	533	9	37	19.5652	0
AT1G01100.2	A>G	1033	539	6	35	14.6341	0
AT1G01100.2	A>T	891	397	7	32	17.9487	0
AT1G01100.2	A>T	925	431	8	38	17.3913	0
AT1G01100.2	A>T	959	465	11	38	22.449	0
AT1G01100.2	A>T	1009	515	8	38	17.3913	0
AT1G01100.2	A>T	1027	533	9	37	19.5652	0
AT1G01100.2	G>A	683	270	6	36	14.2857	0
AT1G01100.2	G>A	767	354	6	36	14.2857	0
AT1G01100.2	G>A	887	393	8	32	20	0
AT1G01100.2	G>A	976	482	7	40	14.8936	0
AT1G01100.2	G>A	978	484	6	40	13.0435	0
AT1G01100.2	G>T	614	201	7	27	20.5882	0
AT1G01100.2	G>T	616	203	8	28	22.2222	0
AT1G01100.2	G>T	696	283	7	34	17.0732	0
AT1G01100.2	G>T	755	342	7	37	15.9091	0
AT1G01100.2	G>T	764	351	7	37	15.9091	0
AT1G01100.2	G>T	769	356	6	37	13.9535	0
AT1G01100.2	G>T	770	357	8	37	17.7778	0
AT1G01100.2	G>T	896	402	7	32	17.9487	0
AT1G01100.2	G>T	902	408	7	33	17.5	0
AT1G01100.2	G>T	903	409	7	33	17.5	0
AT1G01100.2	G>T	907	413	7	35	16.6667	0
AT1G01100.2	G>T	911	417	7	36	16.2791	0
AT1G01100.2	G>T	945	451	6	38	13.6364	0
AT1G01100.2	G>T	955	461	6	39	13.3333	0
AT1G01100.2	G>T	958	464	8	38	17.3913	0
AT1G01100.2	G>T	969	475	6	39	13.3333	0
AT1G01100.2	G>T	976	482	6	40	13.0435	0
AT1G01100.2	G>T	995	501	7	40	14.8936	0
AT1G01100.2	G>T	1000	506	10	40	20	0
AT1G01100.2	G>T	1001	507	6	40	13.0435	0
AT1G01100.2	G>T	1007	513	7	39	15.2174	0
AT1G01100.2	G>T	1008	514	6	39	13.3333	0
AT1G01100.2	G>T	1019	525	8	38	17.3913	0
AT1G01100.2	G>T	1020	526	10	37	21.2766	0
AT1G01100.2	G>T	1026	532	6	36	14.2857	0
AT1G01100.2	G>T	1029	535	7	36	16.2791	0
AT1G01100.2	T>C	684	271	7	36	16.2791	0
AT1G01100.2	T>C	697	284	6	34	15	0
AT1G01100.2	T>C	703	290	7	36	16.2791	0
AT1G01100.2	T>C	706	293	7	36	16.2791	0
AT1G01100.2	T>C	714	301	6	35	14.6341	0
AT1G01100.2	T>C	727	314	6	30	16.6667	0
AT1G01100.2	T>C	757	344	7	38	15.5556	0
AT1G01100.2	T>C	760	347	11	37	22.9167	0
AT1G01100.2	T>C	763	350	7	37	15.9091	0
AT1G01100.2	T>C	883	389	13	34	27.6596	0
AT1G01100.2	T>C	932	438	6	38	13.6364	0
AT1G01100.2	T>C	933	439	9	38	19.1489	0
AT1G01100.2	T>C	936	442	6	38	13.6364	0
AT1G01100.2	T>C	939	445	6	38	13.6364	0
AT1G01100.2	T>C	941	447	6	38	13.6364	0
AT1G01100.2	T>C	946	452	8	38	17.3913	0
AT1G01100.2	T>C	947	453	8	38	17.3913	0
AT1G01100.2	T>C	954	460	8	39	17.0213	0
AT1G01100.2	T>C	965	471	14	39	26.4151	0
AT1G01100.2	T>C	966	472	8	39	17.0213	0
AT1G01100.2	T>C	967	473	6	39	13.3333	0
AT1G01100.2	T>C	979	485	9	41	18	0
AT1G01100.2	T>C	994	500	6	39	13.3333	0
AT1G01100.2	T>C	997	503	7	40	14.8936	0
AT1G01100.2	T>C	999	505	9	40	18.3673	0
AT1G01100.2	T>C	1003	509	7	40	14.8936	0
AT1G01100.2	T>C	1013	519	7	38	15.5556	0
AT1G01100.2	T>C	1014	520	7	38	15.5556	0
AT1G01100.2	T>C	1021	527	8	37	17.7778	0
AT1G01100.2	T>C	1025	531	8	36	18.1818	0
AT1G01100.2	T>C	1028	534	7	37	15.9091	0
AT1G01100.2	T>C	1036	542	10	33	23.2558	0
AT1G01100.2	T>C	1037	543	6	32	15.7895	0
AT1G01100.2	T>G	697	284	9	34	20.9302	0
AT1G01100.2	T>G	703	290	13	36	26.5306	0
AT1G01100.2	T>G	706	293	10	36	21.7391	0
AT1G01100.2	T>G	742	329	10	25	28.5714	0
AT1G01100.2	T>G	745	332	8	26	23.5294	0
AT1G01100.2	T>G	883	389	7	34	17.0732	0
AT1G01100.2	T>G	1021	527	6	37	13.9535	0
AT1G01100.3	A>C	296	134	6	29	17.1429	0
AT1G01100.3	A>C	582	169	7	24	22.5806	0
AT1G01100.3	A>C	667	254	6	34	15	0
AT1G01100.3	A>C	771	310	8	38	17.3913	0
AT1G01100.3	A>C	774	313	7	38	15.5556	0
AT1G01100.3	A>C	777	316	6	38	13.6364	0
AT1G01100.3	A>C	865	323	6	35	14.6341	0
AT1G01100.3	A>C	879	337	6	33	15.3846	0
AT1G01100.3	A>C	889	347	15	32	31.9149	0
AT1G01100.3	A>C	957	415	7	38	15.5556	0
AT1G01100.3	A>C	975	433	6	40	13.0435	0
AT1G01100.3	A>G	679	266	6	37	13.9535	0
AT1G01100.3	A>G	766	305	6	31	16.2162	0
AT1G01100.3	A>G	769	308	10	37	21.2766	0
AT1G01100.3	A>G	771	310	9	38	19.1489	0
AT1G01100.3	A>G	772	311	11	39	22	0
AT1G01100.3	A>G	774	313	9	38	19.1489	0
AT1G01100.3	A>G	775	314	10	37	21.2766	0
AT1G01100.3	A>G	777	316	7	38	15.5556	0
AT1G01100.3	A>G	778	317	9	37	19.5652	0
AT1G01100.3	A>G	872	330	8	34	19.0476	0
AT1G01100.3	A>G	875	333	11	34	24.4444	0
AT1G01100.3	A>G	877	335	6	33	15.3846	0
AT1G01100.3	A>G	879	337	6	33	15.3846	0
AT1G01100.3	A>G	883	341	9	33	21.4286	0
AT1G01100.3	A>G	889	347	12	32	27.2727	0
AT1G01100.3	A>G	923	381	7	38	15.5556	0
AT1G01100.3	A>G	955	413	6	39	13.3333	0
AT1G01100.3	A>G	957	415	8	38	17.3913	0
AT1G01100.3	A>G	962	420	6	38	13.6364	0
AT1G01100.3	A>G	972	430	8	39	17.0213	0
AT1G01100.3	A>G	975	433	10	40	20	0
AT1G01100.3	A>G	979	437	6	41	12.766	0
AT1G01100.3	A>G	982	440	7	41	14.5833	0
AT1G01100.3	A>G	985	443	6	41	12.766	0
AT1G01100.3	A>G	1004	462	6	39	13.3333	0
AT1G01100.3	A>G	1007	465	10	38	20.8333	0
AT1G01100.3	A>G	1010	468	7	38	15.5556	0
AT1G01100.3	A>G	1013	471	6	38	13.6364	0
AT1G01100.3	A>G	1022	480	7	36	16.2791	0
AT1G01100.3	A>G	1025	483	9	37	19.5652	0
AT1G01100.3	A>G	1031	489	6	35	14.6341	0
AT1G01100.3	A>T	889	347	7	32	17.9487	0
AT1G01100.3	A>T	923	381	8	38	17.3913	0
AT1G01100.3	A>T	957	415	11	38	22.449	0
AT1G01100.3	A>T	1007	465	8	38	17.3913	0
AT1G01100.3	A>T	1025	483	9	37	19.5652	0
AT1G01100.3	G>A	681	268	6	36	14.2857	0
AT1G01100.3	G>A	885	343	8	32	20	0
AT1G01100.3	G>A	974	432	7	40	14.8936	0
AT1G01100.3	G>A	976	434	6	40	13.0435	0
AT1G01100.3	G>T	612	199	7	27	20.5882	0
AT1G01100.3	G>T	614	201	8	28	22.2222	0
AT1G01100.3	G>T	762	301	6	24	20	0
AT1G01100.3	G>T	767	306	6	33	15.3846	0
AT1G01100.3	G>T	768	307	8	35	18.6047	0
AT1G01100.3	G>T	894	352	7	32	17.9487	0
AT1G01100.3	G>T	900	358	7	33	17.5	0
AT1G01100.3	G>T	901	359	7	33	17.5	0
AT1G01100.3	G>T	905	363	7	35	16.6667	0
AT1G01100.3	G>T	909	367	7	36	16.2791	0
AT1G01100.3	G>T	943	401	6	38	13.6364	0
AT1G01100.3	G>T	953	411	6	39	13.3333	0
AT1G01100.3	G>T	956	414	8	38	17.3913	0
AT1G01100.3	G>T	967	425	6	39	13.3333	0
AT1G01100.3	G>T	974	432	6	40	13.0435	0
AT1G01100.3	G>T	993	451	7	40	14.8936	0
AT1G01100.3	G>T	998	456	10	40	20	0
AT1G01100.3	G>T	999	457	6	40	13.0435	0
AT1G01100.3	G>T	1005	463	7	39	15.2174	0
AT1G01100.3	G>T	1006	464	6	39	13.3333	0
AT1G01100.3	G>T	1017	475	8	38	17.3913	0
AT1G01100.3	G>T	1018	476	10	37	21.2766	0
AT1G01100.3	G>T	1024	482	6	36	14.2857	0
AT1G01100.3	G>T	1027	485	7	36	16.2791	0
AT1G01100.3	T>C	682	269	7	36	16.2791	0
AT1G01100.3	T>C	881	339	13	34	27.6596	0
AT1G01100.3	T>C	930	388	6	38	13.6364	0
AT1G01100.3	T>C	931	389	9	38	19.1489	0
AT1G01100.3	T>C	934	392	6	38	13.6364	0
AT1G01100.3	T>C	937	395	6	38	13.6364	0
AT1G01100.3	T>C	939	397	6	38	13.6364	0
AT1G01100.3	T>C	944	402	8	38	17.3913	0
AT1G01100.3	T>C	945	403	8	38	17.3913	0
AT1G01100.3	T>C	952	410	8	39	17.0213	0
AT1G01100.3	T>C	963	421	14	39	26.4151	0
AT1G01100.3	T>C	964	422	8	39	17.0213	0
AT1G01100.3	T>C	965	423	6	39	13.3333	0
AT1G01100.3	T>C	977	435	9	41	18	0
AT1G01100.3	T>C	992	450	6	39	13.3333	0
AT1G01100.3	T>C	995	453	7	40	14.8936	0
AT1G01100.3	T>C	997	455	9	40	18.3673	0
AT1G01100.3	T>C	1001	459	7	40	14.8936	0
AT1G01100.3	T>C	1011	469	7	38	15.5556	0
AT1G01100.3	T>C	1012	470	7	38	15.5556	0
AT1G01100.3	T>C	1019	477	8	37	17.7778	0
AT1G01100.3	T>C	1023	481	8	36	18.1818	0
AT1G01100.3	T>C	1026	484	7	37	15.9091	0
AT1G01100.3	T>C	1034	492	10	33	23.2558	0
AT1G01100.3	T>C	1035	493	6	32	15.7895	0
AT1G01100.3	T>G	695	282	8	13	38.0952	0
AT1G01100.3	T>G	881	339	7	34	17.0732	0
AT1G01100.3	T>G	1019	477	6	37	13.9535	0
AT1G01100.4	A>C	286	127	6	29	17.1429	0
AT1G01100.4	A>C	572	162	7	24	22.5806	0
AT1G01100.4	A>C	657	247	6	34	15	0
AT1G01100.4	A>C	688	278	6	34	15	0
AT1G01100.4	A>C	761	351	8	38	17.3913	0
AT1G01100.4	A>C	764	354	7	38	15.5556	0
AT1G01100.4	A>C	767	357	6	38	13.6364	0
AT1G01100.4	A>C	855	364	6	35	14.6341	0
AT1G01100.4	A>C	869	378	6	33	15.3846	0
AT1G01100.4	A>C	879	388	15	32	31.9149	0
AT1G01100.4	A>C	947	456	7	38	15.5556	0
AT1G01100.4	A>C	965	474	6	40	13.0435	0
AT1G01100.4	A>G	669	259	6	37	13.9535	0
AT1G01100.4	A>G	688	278	7	34	17.0732	0
AT1G01100.4	A>G	756	346	6	37	13.9535	0
AT1G01100.4	A>G	759	349	10	38	20.8333	0
AT1G01100.4	A>G	761	351	9	38	19.1489	0
AT1G01100.4	A>G	762	352	11	39	22	0
AT1G01100.4	A>G	764	354	9	38	19.1489	0
AT1G01100.4	A>G	765	355	10	37	21.2766	0
AT1G01100.4	A>G	767	357	7	38	15.5556	0
AT1G01100.4	A>G	768	358	9	37	19.5652	0
AT1G01100.4	A>G	862	371	8	34	19.0476	0
AT1G01100.4	A>G	865	374	11	34	24.4444	0
AT1G01100.4	A>G	867	376	6	33	15.3846	0
AT1G01100.4	A>G	869	378	6	33	15.3846	0
AT1G01100.4	A>G	873	382	9	33	21.4286	0
AT1G01100.4	A>G	879	388	12	32	27.2727	0
AT1G01100.4	A>G	913	422	7	38	15.5556	0
AT1G01100.4	A>G	945	454	6	39	13.3333	0
AT1G01100.4	A>G	947	456	8	38	17.3913	0
AT1G01100.4	A>G	952	461	6	38	13.6364	0
AT1G01100.4	A>G	962	471	8	39	17.0213	0
AT1G01100.4	A>G	965	474	10	40	20	0
AT1G01100.4	A>G	969	478	6	41	12.766	0
AT1G01100.4	A>G	972	481	7	41	14.5833	0
AT1G01100.4	A>G	975	484	6	41	12.766	0
AT1G01100.4	A>G	994	503	6	39	13.3333	0
AT1G01100.4	A>G	997	506	10	38	20.8333	0
AT1G01100.4	A>G	1000	509	7	38	15.5556	0
AT1G01100.4	A>G	1003	512	6	38	13.6364	0
AT1G01100.4	A>G	1012	521	7	36	16.2791	0
AT1G01100.4	A>G	1015	524	9	37	19.5652	0
AT1G01100.4	A>G	1021	530	6	35	14.6341	0
AT1G01100.4	A>T	879	388	7	32	17.9487	0
AT1G01100.4	A>T	913	422	8	38	17.3913	0
AT1G01100.4	A>T	947	456	11	38	22.449	0
AT1G01100.4	A>T	997	506	8	38	17.3913	0
AT1G01100.4	A>T	1015	524	9	37	19.5652	0
AT1G01100.4	G>A	671	261	6	36	14.2857	0
AT1G01100.4	G>A	755	345	6	36	14.2857	0
AT1G01100.4	G>A	875	384	8	32	20	0
AT1G01100.4	G>A	964	473	7	40	14.8936	0
AT1G01100.4	G>A	966	475	6	40	13.0435	0
AT1G01100.4	G>T	602	192	7	27	20.5882	0
AT1G01100.4	G>T	604	194	8	28	22.2222	0
AT1G01100.4	G>T	684	274	7	34	17.0732	0
AT1G01100.4	G>T	743	333	7	37	15.9091	0
AT1G01100.4	G>T	752	342	7	37	15.9091	0
AT1G01100.4	G>T	757	347	6	37	13.9535	0
AT1G01100.4	G>T	758	348	8	37	17.7778	0
AT1G01100.4	G>T	884	393	7	32	17.9487	0
AT1G01100.4	G>T	890	399	7	33	17.5	0
AT1G01100.4	G>T	891	400	7	33	17.5	0
AT1G01100.4	G>T	895	404	7	35	16.6667	0
AT1G01100.4	G>T	899	408	7	36	16.2791	0
AT1G01100.4	G>T	933	442	6	38	13.6364	0
AT1G01100.4	G>T	943	452	6	39	13.3333	0
AT1G01100.4	G>T	946	455	8	38	17.3913	0
AT1G01100.4	G>T	957	466	6	39	13.3333	0
AT1G01100.4	G>T	964	473	6	40	13.0435	0
AT1G01100.4	G>T	983	492	7	40	14.8936	0
AT1G01100.4	G>T	988	497	10	40	20	0
AT1G01100.4	G>T	989	498	6	40	13.0435	0
AT1G01100.4	G>T	995	504	7	39	15.2174	0
AT1G01100.4	G>T	996	505	6	39	13.3333	0
AT1G01100.4	G>T	1007	516	8	38	17.3913	0
AT1G01100.4	G>T	1008	517	10	37	21.2766	0
AT1G01100.4	G>T	1014	523	6	36	14.2857	0
AT1G01100.4	G>T	1017	526	7	36	16.2791	0
AT1G01100.4	T>C	672	262	7	36	16.2791	0
AT1G01100.4	T>C	685	275	6	34	15	0
AT1G01100.4	T>C	691	281	7	36	16.2791	0
AT1G01100.4	T>C	694	284	7	36	16.2791	0
AT1G01100.4	T>C	702	292	6	35	14.6341	0
AT1G01100.4	T>C	715	305	6	30	16.6667	0
AT1G01100.4	T>C	745	335	7	38	15.5556	0
AT1G01100.4	T>C	748	338	11	37	22.9167	0
AT1G01100.4	T>C	751	341	7	37	15.9091	0
AT1G01100.4	T>C	871	380	13	34	27.6596	0
AT1G01100.4	T>C	920	429	6	38	13.6364	0
AT1G01100.4	T>C	921	430	9	38	19.1489	0
AT1G01100.4	T>C	924	433	6	38	13.6364	0
AT1G01100.4	T>C	927	436	6	38	13.6364	0
AT1G01100.4	T>C	929	438	6	38	13.6364	0
AT1G01100.4	T>C	934	443	8	38	17.3913	0
AT1G01100.4	T>C	935	444	8	38	17.3913	0
AT1G01100.4	T>C	942	451	8	39	17.0213	0
AT1G01100.4	T>C	953	462	14	39	26.4151	0
AT1G01100.4	T>C	954	463	8	39	17.0213	0
AT1G01100.4	T>C	955	464	6	39	13.3333	0
AT1G01100.4	T>C	967	476	9	41	18	0
AT1G01100.4	T>C	982	491	6	39	13.3333	0
AT1G01100.4	T>C	985	494	7	40	14.8936	0
AT1G01100.4	T>C	987	496	9	40	18.3673	0
AT1G01100.4	T>C	991	500	7	40	14.8936	0
AT1G01100.4	T>C	1001	510	7	38	15.5556	0
AT1G01100.4	T>C	1002	511	7	38	15.5556	0
AT1G01100.4	T>C	1009	518	8	37	17.7778	0
AT1G01100.4	T>C	1013	522	8	36	18.1818	0
AT1G01100.4	T>C	1016	525	7	37	15.9091	0
AT1G01100.4	T>C	1024	533	10	33	23.2558	0
AT1G01100.4	T>C	1025	534	6	32	15.7895	0
AT1G01100.4	T>G	685	275	9	34	20.9302	0
AT1G01100.4	T>G	691	281	13	36	26.5306	0
AT1G01100.4	T>G	694	284	10	36	21.7391	0
AT1G01100.4	T>G	730	320	10	25	28.5714	0
AT1G01100.4	T>G	733	323	8	26	23.5294	0
AT1G01100.4	T>G	871	380	7	34	17.0732	0
AT1G01100.4	T>G	1009	518	6	37	13.9535	0
AT1G01780.1	C>A	130	130	11	9	55	0
AT1G01780.1	C>A	131	131	10	9	52.6316	0
AT1G01780.1	C>A	151	151	13	1	92.8571	0
AT1G02205.1	A>C	1876	1062	8	22	26.6667	0
AT1G02205.1	A>C	2276	1368	6	20	23.0769	0
AT1G02205.1	A>C	2450	1443	7	23	23.3333	0
AT1G02205.2	A>C	1876	917	8	22	26.6667	0
AT1G02205.2	A>C	2276	1223	6	20	23.0769	0
AT1G02205.2	A>C	2450	1298	7	23	23.3333	0
AT1G02780.1	A>C	763	318	6	26	18.75	0
AT1G02780.1	A>C	794	349	6	25	19.3548	0
AT1G02780.1	A>C	940	495	10	26	27.7778	0
AT1G02780.1	A>C	976	531	6	24	20	0
AT1G02780.1	A>C	1192	659	7	21	25	0
AT1G04820.1	A>C	1863	1370	8	24	25	0
AT1G04820.1	A>C	1901	1408	8	38	17.3913	0
AT1G04820.1	A>C	2077	1584	6	39	13.3333	0
AT1G04820.1	A>G	1984	1491	7	31	18.4211	0
AT1G04820.1	A>G	1991	1498	7	34	17.0732	0
AT1G04820.1	A>G	2025	1532	7	37	15.9091	0
AT1G04820.1	A>G	2085	1592	8	38	17.3913	0
AT1G04820.1	A>G	2095	1602	7	37	15.9091	0
AT1G04820.1	A>G	2099	1606	10	37	21.2766	0
AT1G04820.1	A>G	2136	1643	6	37	13.9535	0
AT1G04820.1	G>T	1989	1496	6	32	15.7895	0
AT1G04820.1	G>T	2000	1507	6	37	13.9535	0
AT1G04820.1	G>T	2093	1600	16	38	29.6296	0
AT1G04820.1	G>T	2096	1603	7	38	15.5556	0
AT1G04820.1	T>C	1808	1315	7	34	17.0732	0
AT1G04820.1	T>C	1888	1395	6	33	15.3846	0
AT1G04820.1	T>C	1917	1424	7	38	15.5556	0
AT1G04820.1	T>C	1930	1437	7	32	17.9487	0
AT1G04820.1	T>C	1994	1501	6	37	13.9535	0
AT1G04820.1	T>C	1996	1503	8	38	17.3913	0
AT1G04820.1	T>C	2023	1530	6	38	13.6364	0
AT1G04820.1	T>C	2067	1574	6	39	13.3333	0
AT1G04820.1	T>C	2068	1575	6	40	13.0435	0
AT1G04820.1	T>C	2076	1583	7	39	15.2174	0
AT1G04820.1	T>C	2082	1589	6	38	13.6364	0
AT1G04820.1	T>C	2086	1593	6	38	13.6364	0
AT1G04820.1	T>C	2088	1595	12	38	24	0
AT1G04820.1	T>C	2089	1596	11	38	22.449	0
AT1G04820.1	T>C	2091	1598	12	38	24	0
AT1G04820.1	T>C	2094	1601	8	38	17.3913	0
AT1G04820.1	T>C	2102	1609	6	37	13.9535	0
AT1G04820.1	T>C	2105	1612	6	38	13.6364	0
AT1G04820.1	T>C	2143	1650	8	32	20	0
AT1G04820.1	T>G	1917	1424	9	38	19.1489	0
AT1G04820.1	T>G	2080	1587	8	39	17.0213	0
AT1G04820.1	T>G	2091	1598	7	38	15.5556	0
AT1G06680.1	A>C	692	582	6	24	20	0
AT1G06680.1	A>C	833	633	6	20	23.0769	0
AT1G06680.1	A>C	835	635	7	21	25	0
AT1G06680.1	A>C	1217	762	6	22	21.4286	0
AT1G06680.1	A>C	1228	773	7	22	24.1379	0
AT1G06680.1	A>C	1264	809	10	26	27.7778	0
AT1G06680.1	A>C	1374	919	6	32	15.7895	0
AT1G06680.1	A>C	1514	1059	6	30	16.6667	0
AT1G06680.1	A>G	1211	756	6	24	20	0
AT1G06680.1	A>G	1217	762	6	22	21.4286	0
AT1G06680.1	A>G	1374	919	7	32	17.9487	0
AT1G06680.1	A>G	1377	922	6	34	15	0
AT1G06680.1	A>G	1382	927	8	36	18.1818	0
AT1G06680.1	A>G	1384	929	6	37	13.9535	0
AT1G06680.1	T>C	1147	692	6	28	17.6471	0
AT1G06680.1	T>C	1224	769	6	23	20.6897	0
AT1G06680.1	T>C	1306	851	6	25	19.3548	0
AT1G06680.1	T>C	1347	892	6	39	13.3333	0
AT1G06680.1	T>C	1348	893	7	39	15.2174	0
AT1G06680.1	T>C	1353	898	7	37	15.9091	0
AT1G06680.1	T>C	1359	904	6	35	14.6341	0
AT1G06680.1	T>C	1380	925	13	35	27.0833	0
AT1G06680.1	T>C	1386	931	10	39	20.4082	0
AT1G06680.1	T>C	1391	936	8	38	17.3913	0
AT1G06680.1	T>C	1508	1053	6	34	15	0
AT1G06680.1	T>G	1224	769	6	23	20.6897	0
AT1G06680.1	T>G	1349	894	8	39	17.0213	0
AT1G06680.1	T>G	1380	925	6	35	14.6341	0
AT1G06680.2	A>C	631	525	6	24	20	0
AT1G06680.2	A>C	772	576	6	20	23.0769	0
AT1G06680.2	A>C	774	578	7	21	25	0
AT1G06680.2	A>C	1156	705	6	22	21.4286	0
AT1G06680.2	A>C	1167	716	7	22	24.1379	0
AT1G06680.2	A>C	1203	752	10	26	27.7778	0
AT1G06680.2	A>C	1313	862	6	32	15.7895	0
AT1G06680.2	A>C	1453	1002	6	30	16.6667	0
AT1G06680.2	A>G	1150	699	6	24	20	0
AT1G06680.2	A>G	1156	705	6	22	21.4286	0
AT1G06680.2	A>G	1313	862	7	32	17.9487	0
AT1G06680.2	A>G	1316	865	6	34	15	0
AT1G06680.2	A>G	1321	870	8	36	18.1818	0
AT1G06680.2	A>G	1323	872	6	37	13.9535	0
AT1G06680.2	T>C	1086	635	6	28	17.6471	0
AT1G06680.2	T>C	1163	712	6	23	20.6897	0
AT1G06680.2	T>C	1245	794	6	25	19.3548	0
AT1G06680.2	T>C	1286	835	6	39	13.3333	0
AT1G06680.2	T>C	1287	836	7	39	15.2174	0
AT1G06680.2	T>C	1292	841	7	37	15.9091	0
AT1G06680.2	T>C	1298	847	6	35	14.6341	0
AT1G06680.2	T>C	1319	868	13	35	27.0833	0
AT1G06680.2	T>C	1325	874	10	39	20.4082	0
AT1G06680.2	T>C	1330	879	8	38	17.3913	0
AT1G06680.2	T>C	1447	996	6	34	15	0
AT1G06680.2	T>G	1163	712	6	23	20.6897	0
AT1G06680.2	T>G	1288	837	8	39	17.0213	0
AT1G06680.2	T>G	1319	868	6	35	14.6341	0
AT1G06780.1	A>T	3432	2037	7	5	58.3333	0
AT1G06780.1	A>T	3435	2040	6	7	46.1538	0
AT1G06780.1	A>T	3436	2041	6	8	42.8571	0
AT1G07590.1	A>C	91	91	6	31	16.2162	0
AT1G07590.1	A>C	107	107	7	23	23.3333	0
AT1G07590.1	A>C	414	134	7	28	20	0
AT1G07590.1	A>C	452	172	8	34	19.0476	0
AT1G07590.1	A>C	455	175	7	34	17.0732	0
AT1G07590.1	A>C	456	176	6	34	15	0
AT1G07590.1	A>C	474	194	6	31	16.2162	0
AT1G07590.1	A>C	536	256	7	25	21.875	0
AT1G07590.1	G>T	90	90	8	32	20	0
AT1G07590.1	G>T	95	95	9	30	23.0769	0
AT1G07590.1	G>T	96	96	6	29	17.1429	0
AT1G07590.1	G>T	105	105	6	25	19.3548	0
AT1G07590.1	G>T	450	170	6	32	15.7895	0
AT1G07590.1	G>T	502	222	10	26	27.7778	0
AT1G07590.1	G>T	657	377	12	37	24.4898	0
AT1G07590.1	G>T	662	382	8	37	17.7778	0
AT1G07590.1	T>C	101	101	7	28	20	0
AT1G07590.1	T>C	449	169	7	32	17.9487	0
AT1G07590.1	T>C	658	378	8	37	17.7778	0
AT1G07600.1	A>C	21	21	6	31	16.2162	0
AT1G07600.1	A>C	37	37	7	23	23.3333	0
AT1G07600.1	A>C	344	64	7	28	20	0
AT1G07600.1	A>C	382	102	8	34	19.0476	0
AT1G07600.1	A>C	385	105	7	34	17.0732	0
AT1G07600.1	A>C	386	106	6	34	15	0
AT1G07600.1	G>T	20	20	8	31	20.5128	0
AT1G07600.1	G>T	25	25	9	30	23.0769	0
AT1G07600.1	G>T	26	26	6	29	17.1429	0
AT1G07600.1	G>T	35	35	6	25	19.3548	0
AT1G07600.1	G>T	380	100	6	32	15.7895	0
AT1G07770.1	T>C	808	327	7	25	21.875	0
AT1G07770.1	T>C	1282	632	6	31	16.2162	0
AT1G07770.1	T>C	1284	634	6	32	15.7895	0
AT1G07770.2	T>C	811	327	7	25	21.875	0
AT1G07770.2	T>C	1285	632	6	31	16.2162	0
AT1G07770.2	T>C	1287	634	6	32	15.7895	0
AT1G07890.1	A>C	2113	998	8	35	18.6047	0
AT1G07890.1	A>C	2271	1156	9	37	19.5652	0
AT1G07890.1	A>C	2297	1182	7	34	17.0732	0
AT1G07890.1	T>C	2266	1151	9	36	20	0
AT1G07890.1	T>C	2274	1159	7	37	15.9091	0
AT1G07890.1	T>C	2278	1163	7	38	15.5556	0
AT1G07890.2	A>C	2006	1044	8	35	18.6047	0
AT1G07890.2	A>C	2164	1202	9	37	19.5652	0
AT1G07890.2	A>C	2190	1228	7	34	17.0732	0
AT1G07890.2	T>C	2159	1197	9	36	20	0
AT1G07890.2	T>C	2167	1205	7	37	15.9091	0
AT1G07890.2	T>C	2171	1209	7	38	15.5556	0
AT1G07890.3	A>C	1718	799	8	35	18.6047	0
AT1G07890.3	A>C	1876	957	9	37	19.5652	0
AT1G07890.3	A>C	1902	983	7	34	17.0732	0
AT1G07890.3	T>C	1871	952	9	36	20	0
AT1G07890.3	T>C	1879	960	7	37	15.9091	0
AT1G07890.3	T>C	1883	964	7	38	15.5556	0
AT1G07890.4	A>C	1965	1006	8	35	18.6047	0
AT1G07890.4	A>C	2123	1164	9	37	19.5652	0
AT1G07890.4	A>C	2149	1190	7	34	17.0732	0
AT1G07890.4	T>C	2118	1159	9	36	20	0
AT1G07890.4	T>C	2126	1167	7	37	15.9091	0
AT1G07890.4	T>C	2130	1171	7	38	15.5556	0
AT1G07890.5	A>C	1965	911	8	35	18.6047	0
AT1G07890.5	A>C	2123	1069	9	37	19.5652	0
AT1G07890.5	A>C	2149	1095	7	34	17.0732	0
AT1G07890.5	T>C	2118	1064	9	36	20	0
AT1G07890.5	T>C	2126	1072	7	37	15.9091	0
AT1G07890.5	T>C	2130	1076	7	38	15.5556	0
AT1G07890.6	A>C	2113	1081	8	35	18.6047	0
AT1G07890.6	A>C	2271	1239	9	37	19.5652	0
AT1G07890.6	A>C	2297	1265	7	34	17.0732	0
AT1G07890.6	T>C	2266	1234	9	36	20	0
AT1G07890.6	T>C	2274	1242	7	37	15.9091	0
AT1G07890.6	T>C	2278	1246	7	38	15.5556	0
AT1G07890.7	A>C	1965	914	8	35	18.6047	0
AT1G07890.7	A>C	2123	1072	9	37	19.5652	0
AT1G07890.7	A>C	2149	1098	7	34	17.0732	0
AT1G07890.7	T>C	2118	1067	9	36	20	0
AT1G07890.7	T>C	2126	1075	7	37	15.9091	0
AT1G07890.7	T>C	2130	1079	7	38	15.5556	0
AT1G07890.8	A>C	1883	1046	8	35	18.6047	0
AT1G07890.8	A>C	2041	1204	9	37	19.5652	0
AT1G07890.8	A>C	2067	1230	7	34	17.0732	0
AT1G07890.8	T>C	2036	1199	9	36	20	0
AT1G07890.8	T>C	2044	1207	7	37	15.9091	0
AT1G07890.8	T>C	2048	1211	7	38	15.5556	0
AT1G07920.1	A>C	934	334	7	23	23.3333	0
AT1G07920.1	A>C	963	363	7	23	23.3333	0
AT1G07920.1	A>C	1042	442	7	26	21.2121	0
AT1G07920.1	A>C	1273	580	7	27	20.5882	0
AT1G07920.1	A>C	1324	631	8	26	23.5294	0
AT1G07920.1	A>C	1391	698	6	31	16.2162	0
AT1G07920.1	A>C	1410	717	6	27	18.1818	0
AT1G07920.1	A>C	1416	723	6	27	18.1818	0
AT1G07920.1	A>C	1445	752	6	28	17.6471	0
AT1G07920.1	A>C	1459	766	6	28	17.6471	0
AT1G07920.1	A>C	1468	775	7	28	20	0
AT1G07920.1	A>C	1485	792	9	30	23.0769	0
AT1G07920.1	A>C	1486	793	7	30	18.9189	0
AT1G07920.1	A>C	1488	795	6	32	15.7895	0
AT1G07920.1	A>C	1498	805	6	28	17.6471	0
AT1G07920.1	A>C	1517	824	6	23	20.6897	0
AT1G07920.1	A>C	1525	832	8	24	25	0
AT1G07920.1	A>C	1550	857	11	34	24.4444	0
AT1G07920.1	A>C	1559	866	8	33	19.5122	0
AT1G07920.1	A>C	1565	872	6	31	16.2162	0
AT1G07920.1	A>C	1575	882	8	33	19.5122	0
AT1G07920.1	A>C	1588	895	6	35	14.6341	0
AT1G07920.1	A>C	1605	912	7	30	18.9189	0
AT1G07920.1	A>C	1660	967	9	32	21.9512	0
AT1G07920.1	A>C	1687	994	7	27	20.5882	0
AT1G07920.1	A>C	1710	1017	8	28	22.2222	0
AT1G07920.1	A>C	1722	1029	8	32	20	0
AT1G07920.1	A>C	1847	1154	7	24	22.5806	0
AT1G07920.1	A>C	1905	1212	7	27	20.5882	0
AT1G07920.1	A>C	1927	1234	10	28	26.3158	0
AT1G07920.1	A>C	1929	1236	14	26	35	0
AT1G07920.1	A>C	1963	1270	9	33	21.4286	0
AT1G07920.1	A>C	2008	1315	8	30	21.0526	0
AT1G07920.1	A>C	2010	1317	10	29	25.641	0
AT1G07920.1	A>C	2023	1330	8	24	25	0
AT1G07920.1	A>C	2053	1360	7	23	23.3333	0
AT1G07920.1	A>C	2058	1365	6	26	18.75	0
AT1G07920.1	A>C	2072	1379	6	30	16.6667	0
AT1G07920.1	A>G	1550	857	9	34	20.9302	0
AT1G07920.1	A>G	1605	912	8	30	21.0526	0
AT1G07920.1	A>G	1929	1236	8	26	23.5294	0
AT1G07920.1	C>A	1420	727	6	29	17.1429	0
AT1G07920.1	C>A	1469	776	8	29	21.6216	0
AT1G07920.1	C>A	1557	864	8	33	19.5122	0
AT1G07920.1	C>A	1566	873	6	31	16.2162	0
AT1G07920.1	C>A	1586	893	6	35	14.6341	0
AT1G07920.1	C>A	1717	1024	7	31	18.4211	0
AT1G07920.1	C>A	1841	1148	8	27	22.8571	0
AT1G07920.1	C>A	1966	1273	7	34	17.0732	0
AT1G07920.1	G>T	1083	483	7	25	21.875	0
AT1G07920.1	G>T	1168	568	7	28	20	0
AT1G07920.1	G>T	1418	725	8	28	22.2222	0
AT1G07920.1	G>T	1467	774	7	28	20	0
AT1G07920.1	G>T	1540	847	6	31	16.2162	0
AT1G07920.1	G>T	1543	850	6	33	15.3846	0
AT1G07920.1	G>T	1548	855	9	35	20.4545	0
AT1G07920.1	G>T	1549	856	7	34	17.0732	0
AT1G07920.1	G>T	1583	890	7	35	16.6667	0
AT1G07920.1	G>T	1611	918	7	28	20	0
AT1G07920.1	G>T	1647	954	7	28	20	0
AT1G07920.1	G>T	1671	978	7	30	18.9189	0
AT1G07920.1	T>C	1076	476	6	25	19.3548	0
AT1G07920.1	T>C	1327	634	7	25	21.875	0
AT1G07920.1	T>C	1541	848	7	32	17.9487	0
AT1G07920.1	T>C	1544	851	7	34	17.0732	0
AT1G07920.1	T>C	1555	862	8	33	19.5122	0
AT1G07920.1	T>C	1568	875	7	31	18.4211	0
AT1G07920.1	T>C	1778	1085	7	26	21.2121	0
AT1G07920.1	T>C	1961	1268	7	32	17.9487	0
AT1G07920.1	T>C	1970	1277	8	30	21.0526	0
AT1G07920.1	T>C	2022	1329	6	25	19.3548	0
AT1G07920.1	T>G	1544	851	7	34	17.0732	0
AT1G07920.1	T>G	1555	862	6	33	15.3846	0
AT1G07920.1	T>G	2078	1385	8	29	21.6216	0
AT1G07930.1	A>C	991	346	7	23	23.3333	0
AT1G07930.1	A>C	1020	375	7	23	23.3333	0
AT1G07930.1	A>C	1099	454	7	26	21.2121	0
AT1G07930.1	A>C	1332	592	7	27	20.5882	0
AT1G07930.1	A>C	1383	643	8	26	23.5294	0
AT1G07930.1	A>C	1450	710	6	31	16.2162	0
AT1G07930.1	A>C	1469	729	6	27	18.1818	0
AT1G07930.1	A>C	1475	735	6	27	18.1818	0
AT1G07930.1	A>C	1504	764	6	28	17.6471	0
AT1G07930.1	A>C	1518	778	6	28	17.6471	0
AT1G07930.1	A>C	1527	787	7	28	20	0
AT1G07930.1	A>C	1544	804	9	30	23.0769	0
AT1G07930.1	A>C	1545	805	7	30	18.9189	0
AT1G07930.1	A>C	1547	807	6	32	15.7895	0
AT1G07930.1	A>C	1557	817	6	28	17.6471	0
AT1G07930.1	A>C	1576	836	6	23	20.6897	0
AT1G07930.1	A>C	1584	844	8	24	25	0
AT1G07930.1	A>C	1609	869	11	34	24.4444	0
AT1G07930.1	A>C	1618	878	8	33	19.5122	0
AT1G07930.1	A>C	1624	884	6	31	16.2162	0
AT1G07930.1	A>C	1634	894	8	33	19.5122	0
AT1G07930.1	A>C	1647	907	6	35	14.6341	0
AT1G07930.1	A>C	1664	924	7	30	18.9189	0
AT1G07930.1	A>C	1719	979	9	32	21.9512	0
AT1G07930.1	A>C	1746	1006	7	27	20.5882	0
AT1G07930.1	A>C	1964	1224	7	27	20.5882	0
AT1G07930.1	A>C	1986	1246	10	28	26.3158	0
AT1G07930.1	A>C	1988	1248	14	26	35	0
AT1G07930.1	A>C	2022	1282	8	34	19.0476	0
AT1G07930.1	A>C	2067	1327	8	30	21.0526	0
AT1G07930.1	A>C	2069	1329	10	29	25.641	0
AT1G07930.1	A>C	2082	1342	8	24	25	0
AT1G07930.1	A>C	2112	1372	8	22	26.6667	0
AT1G07930.1	A>C	2117	1377	6	25	19.3548	0
AT1G07930.1	A>C	2131	1391	6	30	16.6667	0
AT1G07930.1	A>G	1609	869	9	34	20.9302	0
AT1G07930.1	A>G	1664	924	8	30	21.0526	0
AT1G07930.1	A>G	1988	1248	8	26	23.5294	0
AT1G07930.1	C>A	1479	739	6	29	17.1429	0
AT1G07930.1	C>A	1528	788	8	29	21.6216	0
AT1G07930.1	C>A	1616	876	8	33	19.5122	0
AT1G07930.1	C>A	1625	885	6	31	16.2162	0
AT1G07930.1	C>A	1645	905	6	35	14.6341	0
AT1G07930.1	C>A	1900	1160	7	25	21.875	0
AT1G07930.1	C>A	2025	1285	7	35	16.6667	0
AT1G07930.1	G>T	1140	495	7	25	21.875	0
AT1G07930.1	G>T	1225	580	7	28	20	0
AT1G07930.1	G>T	1477	737	8	28	22.2222	0
AT1G07930.1	G>T	1526	786	7	28	20	0
AT1G07930.1	G>T	1599	859	6	31	16.2162	0
AT1G07930.1	G>T	1602	862	6	33	15.3846	0
AT1G07930.1	G>T	1607	867	9	35	20.4545	0
AT1G07930.1	G>T	1608	868	7	34	17.0732	0
AT1G07930.1	G>T	1642	902	7	35	16.6667	0
AT1G07930.1	G>T	1670	930	7	28	20	0
AT1G07930.1	G>T	1706	966	7	28	20	0
AT1G07930.1	G>T	1730	990	7	30	18.9189	0
AT1G07930.1	T>C	1133	488	6	25	19.3548	0
AT1G07930.1	T>C	1386	646	7	25	21.875	0
AT1G07930.1	T>C	1600	860	7	32	17.9487	0
AT1G07930.1	T>C	1603	863	7	34	17.0732	0
AT1G07930.1	T>C	1614	874	8	33	19.5122	0
AT1G07930.1	T>C	1627	887	7	31	18.4211	0
AT1G07930.1	T>C	1837	1097	7	26	21.2121	0
AT1G07930.1	T>C	2020	1280	7	33	17.5	0
AT1G07930.1	T>C	2029	1289	8	30	21.0526	0
AT1G07930.1	T>C	2081	1341	6	25	19.3548	0
AT1G07930.1	T>C	2360	1620	6	25	19.3548	0
AT1G07930.1	T>G	1603	863	7	34	17.0732	0
AT1G07930.1	T>G	1614	874	6	33	15.3846	0
AT1G07930.1	T>G	2137	1397	8	29	21.6216	0
AT1G07930.2	A>C	991	346	7	23	23.3333	0
AT1G07930.2	A>C	1020	375	7	23	23.3333	0
AT1G07930.2	A>C	1099	454	7	26	21.2121	0
AT1G07930.2	A>C	1332	592	7	27	20.5882	0
AT1G07930.2	A>C	1383	643	8	26	23.5294	0
AT1G07930.2	A>C	1450	710	6	31	16.2162	0
AT1G07930.2	A>C	1469	729	6	27	18.1818	0
AT1G07930.2	A>C	1475	735	6	27	18.1818	0
AT1G07930.2	A>C	1504	764	6	28	17.6471	0
AT1G07930.2	A>C	1518	778	6	28	17.6471	0
AT1G07930.2	A>C	1527	787	7	28	20	0
AT1G07930.2	A>C	1544	804	9	30	23.0769	0
AT1G07930.2	A>C	1545	805	7	30	18.9189	0
AT1G07930.2	A>C	1547	807	6	32	15.7895	0
AT1G07930.2	A>C	1557	817	6	28	17.6471	0
AT1G07930.2	A>C	1576	836	6	23	20.6897	0
AT1G07930.2	A>C	1584	844	8	24	25	0
AT1G07930.2	A>C	1609	869	11	34	24.4444	0
AT1G07930.2	A>C	1618	878	7	20	25.9259	0
AT1G07930.2	A>C	1964	993	7	27	20.5882	0
AT1G07930.2	A>C	1986	1015	10	28	26.3158	0
AT1G07930.2	A>C	1988	1017	14	26	35	0
AT1G07930.2	A>C	2022	1051	8	34	19.0476	0
AT1G07930.2	A>C	2067	1096	8	30	21.0526	0
AT1G07930.2	A>C	2069	1098	10	29	25.641	0
AT1G07930.2	A>C	2082	1111	8	24	25	0
AT1G07930.2	A>C	2112	1141	8	22	26.6667	0
AT1G07930.2	A>C	2117	1146	6	25	19.3548	0
AT1G07930.2	A>C	2131	1160	6	30	16.6667	0
AT1G07930.2	C>A	1479	739	6	29	17.1429	0
AT1G07930.2	C>A	1528	788	8	29	21.6216	0
AT1G07930.2	C>A	1616	876	7	24	22.5806	0
AT1G07930.2	C>A	1900	929	7	25	21.875	0
AT1G07930.2	C>A	2025	1054	7	35	16.6667	0
AT1G07930.2	G>T	1140	495	7	25	21.875	0
AT1G07930.2	G>T	1225	580	7	28	20	0
AT1G07930.2	G>T	1477	737	8	28	22.2222	0
AT1G07930.2	G>T	1526	786	7	28	20	0
AT1G07930.2	G>T	1599	859	6	31	16.2162	0
AT1G07930.2	G>T	1602	862	6	33	15.3846	0
AT1G07930.2	G>T	1607	867	9	35	20.4545	0
AT1G07930.2	G>T	1608	868	7	34	17.0732	0
AT1G07930.2	T>C	1133	488	6	25	19.3548	0
AT1G07930.2	T>C	1386	646	7	25	21.875	0
AT1G07930.2	T>C	1600	860	7	32	17.9487	0
AT1G07930.2	T>C	1603	863	7	34	17.0732	0
AT1G07930.2	T>C	1614	874	7	28	20	0
AT1G07930.2	T>C	2020	1049	7	33	17.5	0
AT1G07930.2	T>C	2029	1058	8	30	21.0526	0
AT1G07930.2	T>C	2081	1110	6	25	19.3548	0
AT1G07930.2	T>C	2360	1389	6	25	19.3548	0
AT1G07940.1	A>C	933	338	7	23	23.3333	0
AT1G07940.1	A>C	962	367	7	23	23.3333	0
AT1G07940.1	A>C	1041	446	7	26	21.2121	0
AT1G07940.1	A>C	1272	584	7	27	20.5882	0
AT1G07940.1	A>C	1323	635	8	26	23.5294	0
AT1G07940.1	A>C	1390	702	6	31	16.2162	0
AT1G07940.1	A>C	1409	721	6	27	18.1818	0
AT1G07940.1	A>C	1415	727	6	27	18.1818	0
AT1G07940.1	A>C	1444	756	6	28	17.6471	0
AT1G07940.1	A>C	1458	770	6	28	17.6471	0
AT1G07940.1	A>C	1467	779	7	28	20	0
AT1G07940.1	A>C	1484	796	9	30	23.0769	0
AT1G07940.1	A>C	1485	797	7	30	18.9189	0
AT1G07940.1	A>C	1487	799	6	32	15.7895	0
AT1G07940.1	A>C	1497	809	6	28	17.6471	0
AT1G07940.1	A>C	1516	828	6	23	20.6897	0
AT1G07940.1	A>C	1524	836	8	24	25	0
AT1G07940.1	A>C	1549	861	11	34	24.4444	0
AT1G07940.1	A>C	1558	870	8	33	19.5122	0
AT1G07940.1	A>C	1564	876	6	31	16.2162	0
AT1G07940.1	A>C	1574	886	8	33	19.5122	0
AT1G07940.1	A>C	1587	899	6	35	14.6341	0
AT1G07940.1	A>C	1604	916	7	30	18.9189	0
AT1G07940.1	A>C	1659	971	9	32	21.9512	0
AT1G07940.1	A>C	1686	998	7	27	20.5882	0
AT1G07940.1	A>C	1709	1021	8	28	22.2222	0
AT1G07940.1	A>C	1721	1033	8	32	20	0
AT1G07940.1	A>C	1846	1158	7	24	22.5806	0
AT1G07940.1	A>C	1904	1216	7	27	20.5882	0
AT1G07940.1	A>C	1926	1238	10	27	27.027	0
AT1G07940.1	A>C	1928	1240	13	25	34.2105	0
AT1G07940.1	A>C	1962	1274	8	34	19.0476	0
AT1G07940.1	A>C	2007	1319	8	30	21.0526	0
AT1G07940.1	A>C	2009	1321	10	29	25.641	0
AT1G07940.1	A>C	2022	1334	8	24	25	0
AT1G07940.1	A>C	2052	1364	7	23	23.3333	0
AT1G07940.1	A>C	2057	1369	6	26	18.75	0
AT1G07940.1	A>C	2071	1383	6	30	16.6667	0
AT1G07940.1	A>C	2113	1425	7	24	22.5806	0
AT1G07940.1	A>C	2117	1429	6	25	19.3548	0
AT1G07940.1	A>G	1549	861	9	34	20.9302	0
AT1G07940.1	A>G	1604	916	8	30	21.0526	0
AT1G07940.1	A>G	1926	1238	6	27	18.1818	0
AT1G07940.1	A>G	1928	1240	8	25	24.2424	0
AT1G07940.1	A>G	2315	1627	6	20	23.0769	0
AT1G07940.1	C>A	1419	731	6	29	17.1429	0
AT1G07940.1	C>A	1468	780	8	29	21.6216	0
AT1G07940.1	C>A	1556	868	8	33	19.5122	0
AT1G07940.1	C>A	1565	877	6	31	16.2162	0
AT1G07940.1	C>A	1585	897	6	35	14.6341	0
AT1G07940.1	C>A	1716	1028	7	31	18.4211	0
AT1G07940.1	C>A	1840	1152	8	27	22.8571	0
AT1G07940.1	C>A	1965	1277	7	35	16.6667	0
AT1G07940.1	G>T	1082	487	7	25	21.875	0
AT1G07940.1	G>T	1167	572	7	28	20	0
AT1G07940.1	G>T	1417	729	8	28	22.2222	0
AT1G07940.1	G>T	1466	778	7	28	20	0
AT1G07940.1	G>T	1539	851	6	31	16.2162	0
AT1G07940.1	G>T	1542	854	6	33	15.3846	0
AT1G07940.1	G>T	1547	859	9	35	20.4545	0
AT1G07940.1	G>T	1548	860	7	34	17.0732	0
AT1G07940.1	G>T	1582	894	7	35	16.6667	0
AT1G07940.1	G>T	1610	922	7	28	20	0
AT1G07940.1	G>T	1646	958	7	28	20	0
AT1G07940.1	G>T	1670	982	7	30	18.9189	0
AT1G07940.1	G>T	2234	1546	6	29	17.1429	0
AT1G07940.1	G>T	2396	1708	7	34	17.0732	0
AT1G07940.1	T>C	1075	480	6	25	19.3548	0
AT1G07940.1	T>C	1326	638	7	25	21.875	0
AT1G07940.1	T>C	1540	852	7	32	17.9487	0
AT1G07940.1	T>C	1543	855	7	34	17.0732	0
AT1G07940.1	T>C	1554	866	8	33	19.5122	0
AT1G07940.1	T>C	1567	879	7	31	18.4211	0
AT1G07940.1	T>C	1777	1089	7	26	21.2121	0
AT1G07940.1	T>C	1960	1272	7	33	17.5	0
AT1G07940.1	T>C	1969	1281	8	30	21.0526	0
AT1G07940.1	T>C	2021	1333	6	25	19.3548	0
AT1G07940.1	T>G	1543	855	7	34	17.0732	0
AT1G07940.1	T>G	1554	866	6	33	15.3846	0
AT1G07940.1	T>G	2077	1389	8	29	21.6216	0
AT1G07940.2	A>C	896	465	7	23	23.3333	0
AT1G07940.2	A>C	925	494	7	23	23.3333	0
AT1G07940.2	A>C	1004	573	7	26	21.2121	0
AT1G07940.2	A>C	1235	711	7	27	20.5882	0
AT1G07940.2	A>C	1286	762	8	26	23.5294	0
AT1G07940.2	A>C	1353	829	6	31	16.2162	0
AT1G07940.2	A>C	1372	848	6	27	18.1818	0
AT1G07940.2	A>C	1378	854	6	27	18.1818	0
AT1G07940.2	A>C	1407	883	6	28	17.6471	0
AT1G07940.2	A>C	1421	897	6	28	17.6471	0
AT1G07940.2	A>C	1430	906	7	28	20	0
AT1G07940.2	A>C	1447	923	9	30	23.0769	0
AT1G07940.2	A>C	1448	924	7	30	18.9189	0
AT1G07940.2	A>C	1450	926	6	32	15.7895	0
AT1G07940.2	A>C	1460	936	6	28	17.6471	0
AT1G07940.2	A>C	1479	955	6	23	20.6897	0
AT1G07940.2	A>C	1487	963	8	24	25	0
AT1G07940.2	A>C	1512	988	11	34	24.4444	0
AT1G07940.2	A>C	1521	997	8	33	19.5122	0
AT1G07940.2	A>C	1527	1003	6	31	16.2162	0
AT1G07940.2	A>C	1537	1013	8	33	19.5122	0
AT1G07940.2	A>C	1550	1026	6	35	14.6341	0
AT1G07940.2	A>C	1567	1043	7	30	18.9189	0
AT1G07940.2	A>C	1622	1098	9	32	21.9512	0
AT1G07940.2	A>C	1649	1125	7	27	20.5882	0
AT1G07940.2	A>C	1672	1148	8	28	22.2222	0
AT1G07940.2	A>C	1684	1160	8	32	20	0
AT1G07940.2	A>C	1809	1285	7	24	22.5806	0
AT1G07940.2	A>C	1867	1343	7	27	20.5882	0
AT1G07940.2	A>C	1889	1365	10	27	27.027	0
AT1G07940.2	A>C	1891	1367	13	25	34.2105	0
AT1G07940.2	A>C	1925	1401	8	34	19.0476	0
AT1G07940.2	A>C	1970	1446	8	30	21.0526	0
AT1G07940.2	A>C	1972	1448	10	29	25.641	0
AT1G07940.2	A>C	1985	1461	8	24	25	0
AT1G07940.2	A>C	2015	1491	7	23	23.3333	0
AT1G07940.2	A>C	2020	1496	6	26	18.75	0
AT1G07940.2	A>C	2034	1510	6	30	16.6667	0
AT1G07940.2	A>C	2076	1552	7	24	22.5806	0
AT1G07940.2	A>C	2080	1556	6	25	19.3548	0
AT1G07940.2	A>G	1512	988	9	34	20.9302	0
AT1G07940.2	A>G	1567	1043	8	30	21.0526	0
AT1G07940.2	A>G	1889	1365	6	27	18.1818	0
AT1G07940.2	A>G	1891	1367	8	25	24.2424	0
AT1G07940.2	A>G	2278	1754	6	20	23.0769	0
AT1G07940.2	C>A	1382	858	6	29	17.1429	0
AT1G07940.2	C>A	1431	907	8	29	21.6216	0
AT1G07940.2	C>A	1519	995	8	33	19.5122	0
AT1G07940.2	C>A	1528	1004	6	31	16.2162	0
AT1G07940.2	C>A	1548	1024	6	35	14.6341	0
AT1G07940.2	C>A	1679	1155	7	31	18.4211	0
AT1G07940.2	C>A	1803	1279	8	27	22.8571	0
AT1G07940.2	C>A	1928	1404	7	35	16.6667	0
AT1G07940.2	G>T	1045	614	7	25	21.875	0
AT1G07940.2	G>T	1130	699	7	28	20	0
AT1G07940.2	G>T	1380	856	8	28	22.2222	0
AT1G07940.2	G>T	1429	905	7	28	20	0
AT1G07940.2	G>T	1502	978	6	31	16.2162	0
AT1G07940.2	G>T	1505	981	6	33	15.3846	0
AT1G07940.2	G>T	1510	986	9	35	20.4545	0
AT1G07940.2	G>T	1511	987	7	34	17.0732	0
AT1G07940.2	G>T	1545	1021	7	35	16.6667	0
AT1G07940.2	G>T	1573	1049	7	28	20	0
AT1G07940.2	G>T	1609	1085	7	28	20	0
AT1G07940.2	G>T	1633	1109	7	30	18.9189	0
AT1G07940.2	G>T	2197	1673	6	29	17.1429	0
AT1G07940.2	G>T	2359	1835	7	34	17.0732	0
AT1G07940.2	T>C	1038	607	6	25	19.3548	0
AT1G07940.2	T>C	1289	765	7	25	21.875	0
AT1G07940.2	T>C	1503	979	7	32	17.9487	0
AT1G07940.2	T>C	1506	982	7	34	17.0732	0
AT1G07940.2	T>C	1517	993	8	33	19.5122	0
AT1G07940.2	T>C	1530	1006	7	31	18.4211	0
AT1G07940.2	T>C	1740	1216	7	26	21.2121	0
AT1G07940.2	T>C	1923	1399	7	33	17.5	0
AT1G07940.2	T>C	1932	1408	8	30	21.0526	0
AT1G07940.2	T>C	1984	1460	6	25	19.3548	0
AT1G07940.2	T>G	1506	982	7	34	17.0732	0
AT1G07940.2	T>G	1517	993	6	33	15.3846	0
AT1G07940.2	T>G	2040	1516	8	29	21.6216	0
AT1G08380.1	A>C	326	230	13	26	33.3333	0
AT1G08380.1	A>C	565	252	7	34	17.0732	0
AT1G08380.1	A>C	579	266	9	28	24.3243	0
AT1G08380.1	A>C	706	393	9	29	23.6842	0
AT1G08380.1	A>C	755	442	6	36	14.2857	0
AT1G08380.1	A>C	778	465	6	31	16.2162	0
AT1G08380.1	A>C	786	473	6	33	15.3846	0
AT1G08380.1	A>C	795	482	6	34	15	0
AT1G08380.1	A>C	808	495	6	33	15.3846	0
AT1G08380.1	A>C	812	499	6	31	16.2162	0
AT1G08380.1	A>C	815	502	7	32	17.9487	0
AT1G08380.1	A>C	852	539	6	40	13.0435	0
AT1G08380.1	A>G	326	230	6	26	18.75	0
AT1G08380.1	A>G	728	415	6	36	14.2857	0
AT1G08380.1	A>G	748	435	8	37	17.7778	0
AT1G08380.1	A>G	855	542	8	40	16.6667	0
AT1G08380.1	A>G	857	544	13	40	24.5283	0
AT1G08380.1	C>T	749	436	8	37	17.7778	0
AT1G08380.1	C>T	845	532	7	37	15.9091	0
AT1G08380.1	C>T	864	551	6	40	13.0435	0
AT1G08380.1	G>A	735	422	6	37	13.9535	0
AT1G08380.1	G>A	740	427	6	37	13.9535	0
AT1G08380.1	G>A	846	533	8	37	17.7778	0
AT1G08380.1	G>T	602	289	6	27	18.1818	0
AT1G08380.1	G>T	734	421	7	36	16.2791	0
AT1G08380.1	G>T	735	422	12	37	24.4898	0
AT1G08380.1	G>T	740	427	16	37	30.1887	0
AT1G08380.1	G>T	741	428	12	38	24	0
AT1G08380.1	G>T	744	431	11	37	22.9167	0
AT1G08380.1	G>T	745	432	6	37	13.9535	0
AT1G08380.1	G>T	750	437	8	37	17.7778	0
AT1G08380.1	G>T	752	439	6	37	13.9535	0
AT1G08380.1	G>T	753	440	6	37	13.9535	0
AT1G08380.1	G>T	785	472	8	34	19.0476	0
AT1G08380.1	G>T	827	514	8	33	19.5122	0
AT1G08380.1	G>T	840	527	8	35	18.6047	0
AT1G08380.1	G>T	846	533	11	37	22.9167	0
AT1G08380.1	G>T	850	537	10	39	20.4082	0
AT1G08380.1	G>T	859	546	13	40	24.5283	0
AT1G08380.1	G>T	869	556	7	39	15.2174	0
AT1G08380.1	G>T	870	557	9	39	18.75	0
AT1G08380.1	T>A	590	277	6	25	19.3548	0
AT1G08380.1	T>A	739	426	6	38	13.6364	0
AT1G08380.1	T>A	751	438	7	38	15.5556	0
AT1G08380.1	T>A	861	548	6	40	13.0435	0
AT1G08380.1	T>C	708	395	7	31	18.4211	0
AT1G08380.1	T>C	724	411	7	37	15.9091	0
AT1G08380.1	T>C	731	418	6	35	14.6341	0
AT1G08380.1	T>C	733	420	6	36	14.2857	0
AT1G08380.1	T>C	736	423	11	37	22.9167	0
AT1G08380.1	T>C	737	424	8	37	17.7778	0
AT1G08380.1	T>C	739	426	10	38	20.8333	0
AT1G08380.1	T>C	742	429	7	38	15.5556	0
AT1G08380.1	T>C	746	433	7	37	15.9091	0
AT1G08380.1	T>C	841	528	8	36	18.1818	0
AT1G08380.1	T>C	842	529	10	36	21.7391	0
AT1G08380.1	T>C	843	530	8	37	17.7778	0
AT1G08380.1	T>C	847	534	7	38	15.5556	0
AT1G08380.1	T>C	848	535	10	38	20.8333	0
AT1G08380.1	T>C	849	536	9	39	18.75	0
AT1G08380.1	T>C	851	538	7	40	14.8936	0
AT1G08380.1	T>C	854	541	8	40	16.6667	0
AT1G08380.1	T>C	856	543	7	40	14.8936	0
AT1G08380.1	T>C	858	545	15	41	26.7857	0
AT1G08380.1	T>C	861	548	9	40	18.3673	0
AT1G08380.1	T>C	863	550	8	40	16.6667	0
AT1G08380.1	T>C	865	552	9	40	18.3673	0
AT1G08380.1	T>C	867	554	9	40	18.3673	0
AT1G08380.1	T>C	868	555	7	39	15.2174	0
AT1G08380.1	T>C	871	558	8	39	17.0213	0
AT1G08380.1	T>C	874	561	6	38	13.6364	0
AT1G08380.1	T>G	739	426	10	38	20.8333	0
AT1G08380.1	T>G	746	433	7	37	15.9091	0
AT1G08380.1	T>G	751	438	6	38	13.6364	0
AT1G08380.1	T>G	841	528	12	36	25	0
AT1G08380.1	T>G	843	530	6	37	13.9535	0
AT1G08380.1	T>G	844	531	8	37	17.7778	0
AT1G08380.1	T>G	848	535	8	38	17.3913	0
AT1G08380.1	T>G	856	543	6	40	13.0435	0
AT1G08930.1	G>A	90	90	12	1	92.3077	0
AT1G08930.1	G>A	96	96	15	1	93.75	0
AT1G08930.1	G>A	103	103	14	1	93.3333	0
AT1G08930.2	G>A	90	90	12	1	92.3077	0
AT1G08930.2	G>A	96	96	15	1	93.75	0
AT1G08930.2	G>A	103	103	14	1	93.3333	0
AT1G09300.2	A>C	272	272	7	17	29.1667	0
AT1G09300.2	A>C	273	273	9	19	32.1429	0
AT1G09300.2	A>C	274	274	11	20	35.4839	0
AT1G09300.2	A>C	275	275	7	21	25	0
AT1G09300.2	A>C	277	277	6	21	22.2222	0
AT1G09300.2	A>C	279	279	6	21	22.2222	0
AT1G09300.2	A>C	281	281	7	21	25	0
AT1G09300.2	A>C	282	282	7	20	25.9259	0
AT1G09300.2	A>G	269	269	6	11	35.2941	0
AT1G09300.2	A>G	270	270	6	13	31.5789	0
AT1G09300.2	A>G	271	271	7	15	31.8182	0
AT1G09300.2	A>G	272	272	11	17	39.2857	0
AT1G09300.2	A>G	273	273	9	19	32.1429	0
AT1G09300.2	A>G	274	274	10	20	33.3333	0
AT1G09300.2	A>G	275	275	10	21	32.2581	0
AT1G09300.2	A>G	276	276	8	21	27.5862	0
AT1G09300.2	A>G	277	277	6	21	22.2222	0
AT1G09300.2	A>G	278	278	9	21	30	0
AT1G09300.2	A>G	279	279	7	21	25	0
AT1G09300.2	A>G	280	280	12	21	36.3636	0
AT1G09300.2	A>G	281	281	13	21	38.2353	0
AT1G09300.2	A>G	282	282	9	20	31.0345	0
AT1G09300.2	A>G	284	284	9	18	33.3333	0
AT1G09300.2	A>T	269	269	9	11	45	0
AT1G09300.2	A>T	270	270	6	13	31.5789	0
AT1G09300.2	A>T	272	272	10	17	37.037	0
AT1G09300.2	A>T	274	274	7	20	25.9259	0
AT1G09300.2	A>T	275	275	8	21	27.5862	0
AT1G09300.2	A>T	276	276	9	21	30	0
AT1G09300.2	A>T	277	277	8	21	27.5862	0
AT1G09300.2	A>T	280	280	10	21	32.2581	0
AT1G09300.2	A>T	281	281	6	21	22.2222	0
AT1G09300.2	A>T	282	282	6	20	23.0769	0
AT1G09300.2	A>T	284	284	8	18	30.7692	0
AT1G09300.2	A>T	285	285	8	17	32	0
AT1G09300.2	G>T	265	265	6	4	60	0
AT1G09300.2	G>T	266	266	6	5	54.5455	0
AT1G09300.2	G>T	288	288	7	13	35	0
AT1G09310.1	A>C	491	491	6	22	21.4286	0
AT1G09310.1	A>C	668	668	6	29	17.1429	0
AT1G09310.1	A>C	708	708	10	36	21.7391	0
AT1G09980.1	C>A	5125	2914	9	8	52.9412	0
AT1G09980.1	C>A	5126	2915	8	6	57.1429	0
AT1G09980.1	C>A	5141	2930	6	9	40	0
AT1G09980.2	C>A	5125	2911	9	8	52.9412	0
AT1G09980.2	C>A	5126	2912	8	6	57.1429	0
AT1G09980.2	C>A	5141	2927	6	9	40	0
AT1G10940.1	G>A	73	73	8	3	72.7273	0
AT1G10940.1	G>A	80	80	8	4	66.6667	0
AT1G10940.1	G>A	95	95	10	7	58.8235	0
AT1G10940.1	G>A	106	106	11	9	55	0
AT1G10940.1	G>A	112	112	7	7	50	0
AT1G12080.2	A>G	498	315	8	23	25.8065	0
AT1G12080.2	A>G	699	516	9	29	23.6842	0
AT1G12080.2	A>G	806	623	6	32	15.7895	0
AT1G12090.1	G>T	772	772	6	37	13.9535	0
AT1G12090.1	G>T	780	780	7	38	15.5556	0
AT1G12090.1	G>T	793	793	7	37	15.9091	0
AT1G12090.1	T>C	778	778	7	37	15.9091	0
AT1G12090.1	T>C	781	781	6	38	13.6364	0
AT1G12090.1	T>C	782	782	8	38	17.3913	0
AT1G12090.1	T>C	784	784	6	38	13.6364	0
AT1G12090.1	T>C	786	786	6	39	13.3333	0
AT1G12090.1	T>C	787	787	7	40	14.8936	0
AT1G12090.1	T>C	791	791	8	37	17.7778	0
AT1G12090.1	T>C	794	794	6	36	14.2857	0
AT1G12360.1	A>C	113	113	7	14	33.3333	0
AT1G12360.1	A>C	114	114	7	15	31.8182	0
AT1G12360.1	A>C	115	115	6	16	27.2727	0
AT1G12360.1	A>C	116	116	7	16	30.4348	0
AT1G12360.1	A>C	117	117	6	16	27.2727	0
AT1G12360.1	A>C	119	119	7	17	29.1667	0
AT1G12360.1	A>C	121	121	8	17	32	0
AT1G12360.1	A>C	123	123	6	17	26.087	0
AT1G12360.1	A>G	113	113	7	14	33.3333	0
AT1G12360.1	A>G	114	114	6	15	28.5714	0
AT1G12360.1	A>G	116	116	7	16	30.4348	0
AT1G12360.1	A>G	117	117	11	16	40.7407	0
AT1G12360.1	A>G	119	119	7	17	29.1667	0
AT1G12360.1	A>G	122	122	7	17	29.1667	0
AT1G12360.1	A>G	124	124	6	18	25	0
AT1G12360.1	A>T	111	111	9	13	40.9091	0
AT1G12360.1	A>T	113	113	8	14	36.3636	0
AT1G12360.1	A>T	126	126	6	16	27.2727	0
AT1G12360.1	A>T	127	127	6	15	28.5714	0
AT1G12360.1	A>T	128	128	6	13	31.5789	0
AT1G12900.1	A>C	666	380	6	20	23.0769	0
AT1G12900.1	A>C	838	552	7	28	20	0
AT1G12900.1	A>C	969	606	6	23	20.6897	0
AT1G12900.1	A>C	1670	1220	6	27	18.1818	0
AT1G12900.1	A>C	1824	1374	6	26	18.75	0
AT1G12900.1	G>T	1414	964	6	22	21.4286	0
AT1G12900.1	G>T	1609	1159	10	27	27.027	0
AT1G12900.1	G>T	1823	1373	6	27	18.1818	0
AT1G12900.2	A>C	666	380	6	20	23.0769	0
AT1G12900.2	A>C	838	552	6	28	17.6471	0
AT1G12900.2	A>C	969	610	6	23	20.6897	0
AT1G12900.2	A>C	1670	1224	6	27	18.1818	0
AT1G12900.2	A>C	1824	1378	6	26	18.75	0
AT1G12900.2	G>T	1414	968	6	22	21.4286	0
AT1G12900.2	G>T	1609	1163	10	27	27.027	0
AT1G12900.2	G>T	1823	1377	6	27	18.1818	0
AT1G12900.3	A>C	609	304	6	20	23.0769	0
AT1G12900.3	A>C	781	476	7	28	20	0
AT1G12900.3	A>C	912	530	6	23	20.6897	0
AT1G12900.3	A>C	1613	1144	6	27	18.1818	0
AT1G12900.3	A>C	1767	1298	6	26	18.75	0
AT1G12900.3	G>T	1357	888	6	22	21.4286	0
AT1G12900.3	G>T	1552	1083	10	27	27.027	0
AT1G12900.3	G>T	1766	1297	6	27	18.1818	0
AT1G13440.1	A>C	420	236	6	21	22.2222	0
AT1G13440.1	A>C	1484	738	6	28	17.6471	0
AT1G13440.1	A>C	1502	756	6	24	20	0
AT1G13440.1	A>C	2124	1111	6	27	18.1818	0
AT1G13440.1	A>C	2155	1142	6	32	15.7895	0
AT1G13440.1	G>T	1724	892	6	33	15.3846	0
AT1G13440.1	G>T	1727	895	6	34	15	0
AT1G13440.1	G>T	1740	908	6	29	17.1429	0
AT1G13440.1	G>T	2163	1150	7	32	17.9487	0
AT1G13440.1	G>T	2206	1193	6	34	15	0
AT1G13440.1	G>T	2210	1197	8	36	18.1818	0
AT1G13440.1	G>T	2211	1198	11	36	23.4043	0
AT1G13440.1	T>C	2135	1122	6	26	18.75	0
AT1G13440.1	T>C	2203	1190	9	34	20.9302	0
AT1G13440.1	T>C	2207	1194	8	35	18.6047	0
AT1G13440.1	T>C	2212	1199	7	36	16.2791	0
AT1G13440.2	A>C	420	236	6	21	22.2222	0
AT1G13440.2	A>C	1484	654	6	28	17.6471	0
AT1G13440.2	A>C	1502	672	6	24	20	0
AT1G13440.2	A>C	2124	1027	6	27	18.1818	0
AT1G13440.2	A>C	2155	1058	6	32	15.7895	0
AT1G13440.2	G>T	1724	808	6	33	15.3846	0
AT1G13440.2	G>T	1727	811	6	34	15	0
AT1G13440.2	G>T	1740	824	6	29	17.1429	0
AT1G13440.2	G>T	2163	1066	7	32	17.9487	0
AT1G13440.2	G>T	2206	1109	6	34	15	0
AT1G13440.2	G>T	2210	1113	8	36	18.1818	0
AT1G13440.2	G>T	2211	1114	11	36	23.4043	0
AT1G13440.2	T>C	2135	1038	6	26	18.75	0
AT1G13440.2	T>C	2203	1106	9	34	20.9302	0
AT1G13440.2	T>C	2207	1110	8	35	18.6047	0
AT1G13440.2	T>C	2212	1115	7	36	16.2791	0
AT1G13930.1	A>G	449	449	6	37	13.9535	0
AT1G13930.1	A>G	450	450	7	37	15.9091	0
AT1G13930.1	A>G	451	451	8	37	17.7778	0
AT1G13930.1	A>G	481	481	14	40	25.9259	0
AT1G13930.1	A>G	486	486	7	40	14.8936	0
AT1G13930.1	A>G	649	649	7	39	15.2174	0
AT1G13930.1	A>G	652	652	7	37	15.9091	0
AT1G13930.1	A>G	674	674	10	20	33.3333	0
AT1G13930.1	A>T	462	462	6	39	13.3333	0
AT1G13930.1	A>T	492	492	6	40	13.0435	0
AT1G13930.1	A>T	662	662	6	34	15	0
AT1G13930.1	G>T	470	470	8	39	17.0213	0
AT1G13930.1	G>T	471	471	7	40	14.8936	0
AT1G13930.1	G>T	473	473	7	40	14.8936	0
AT1G13930.1	G>T	474	474	9	39	18.75	0
AT1G13930.1	G>T	480	480	7	40	14.8936	0
AT1G13930.1	G>T	482	482	7	40	14.8936	0
AT1G13930.1	G>T	483	483	14	40	25.9259	0
AT1G13930.1	G>T	548	548	6	31	16.2162	0
AT1G13930.1	G>T	612	612	7	35	16.6667	0
AT1G13930.1	T>C	391	391	6	33	15.3846	0
AT1G13930.1	T>C	394	394	6	32	15.7895	0
AT1G13930.1	T>C	464	464	6	38	13.6364	0
AT1G13930.1	T>C	472	472	10	40	20	0
AT1G13930.1	T>C	478	478	6	39	13.3333	0
AT1G13930.1	T>C	484	484	7	40	14.8936	0
AT1G13930.1	T>C	487	487	11	40	21.5686	0
AT1G13930.1	T>C	495	495	8	40	16.6667	0
AT1G13930.1	T>C	650	650	8	38	17.3913	0
AT1G13930.1	T>C	659	659	7	35	16.6667	0
AT1G13930.1	T>C	663	663	6	34	15	0
AT1G13930.1	T>C	665	665	8	34	19.0476	0
AT1G13930.1	T>C	666	666	7	32	17.9487	0
AT1G13930.1	T>C	669	669	6	26	18.75	0
AT1G13930.1	T>C	670	670	6	24	20	0
AT1G13930.1	T>G	186	186	6	24	20	0
AT1G13930.1	T>G	464	464	10	38	20.8333	0
AT1G13930.1	T>G	469	469	6	39	13.3333	0
AT1G13930.1	T>G	472	472	11	40	21.5686	0
AT1G13930.1	T>G	663	663	6	34	15	0
AT1G14320.1	A>C	446	177	9	24	27.2727	0
AT1G14320.1	A>C	494	225	8	21	27.5862	0
AT1G14320.1	A>C	500	231	11	20	35.4839	0
AT1G14320.1	A>C	818	549	7	27	20.5882	0
AT1G14320.1	A>C	1274	798	6	33	15.3846	0
AT1G14320.1	G>T	733	464	6	25	19.3548	0
AT1G14320.1	G>T	741	472	6	29	17.1429	0
AT1G14320.1	G>T	807	538	6	24	20	0
AT1G14320.1	G>T	1271	795	10	33	23.2558	0
AT1G14320.1	G>T	1280	804	6	33	15.3846	0
AT1G14320.1	G>T	1281	805	7	33	17.5	0
AT1G14320.1	G>T	1283	807	7	32	17.9487	0
AT1G14320.1	G>T	1342	866	7	30	18.9189	0
AT1G14320.1	G>T	1348	872	6	28	17.6471	0
AT1G14320.2	A>C	446	177	9	24	27.2727	0
AT1G14320.2	A>C	494	225	8	21	27.5862	0
AT1G14320.2	A>C	500	231	11	20	35.4839	0
AT1G14320.2	A>C	818	378	7	27	20.5882	0
AT1G14320.2	A>C	1274	627	6	33	15.3846	0
AT1G14320.2	G>T	807	367	6	24	20	0
AT1G14320.2	G>T	1271	624	10	33	23.2558	0
AT1G14320.2	G>T	1280	633	6	33	15.3846	0
AT1G14320.2	G>T	1281	634	7	33	17.5	0
AT1G14320.2	G>T	1283	636	7	32	17.9487	0
AT1G14320.2	G>T	1342	695	7	30	18.9189	0
AT1G14320.2	G>T	1348	701	6	28	17.6471	0
AT1G15820.1	A>C	703	488	6	27	18.1818	0
AT1G15820.1	A>C	870	655	7	25	21.875	0
AT1G15820.1	A>C	924	709	6	22	21.4286	0
AT1G15820.1	A>C	936	721	7	20	25.9259	0
AT1G15820.1	A>C	946	731	6	20	23.0769	0
AT1G15820.1	A>C	957	742	6	21	22.2222	0
AT1G15820.1	A>C	970	755	7	22	24.1379	0
AT1G15820.1	A>C	973	758	8	22	26.6667	0
AT1G15820.1	A>C	992	777	9	27	25	0
AT1G15820.1	A>C	1048	833	7	22	24.1379	0
AT1G15820.1	A>C	1065	850	6	20	23.0769	0
AT1G15820.1	A>C	1095	880	6	33	15.3846	0
AT1G15820.1	A>C	1103	888	8	34	19.0476	0
AT1G15820.1	A>C	1113	898	6	33	15.3846	0
AT1G15820.1	G>T	999	784	7	35	16.6667	0
AT1G15820.1	G>T	1009	794	6	33	15.3846	0
AT1G15820.1	G>T	1205	990	7	25	21.875	0
AT1G16270.1	A>C	4366	3554	7	12	36.8421	0
AT1G16270.1	A>C	4374	3562	10	25	28.5714	0
AT1G16270.1	A>C	4376	3564	10	26	27.7778	0
AT1G16270.1	A>C	4377	3565	10	27	27.027	0
AT1G16270.1	A>C	4378	3566	13	28	31.7073	0
AT1G16270.1	A>C	4379	3567	11	29	27.5	0
AT1G16270.1	A>C	4381	3569	10	28	26.3158	0
AT1G16270.1	A>C	4383	3571	9	25	26.4706	0
AT1G16270.1	A>C	4384	3572	8	23	25.8065	0
AT1G16270.1	A>C	4385	3573	11	22	33.3333	0
AT1G16270.1	A>C	4386	3574	10	20	33.3333	0
AT1G16270.1	A>C	4387	3575	7	18	28	0
AT1G16270.1	A>G	4369	3557	8	18	30.7692	0
AT1G16270.1	A>G	4371	3559	7	22	24.1379	0
AT1G16270.1	A>G	4373	3561	7	24	22.5806	0
AT1G16270.1	A>G	4374	3562	14	25	35.8974	0
AT1G16270.1	A>G	4375	3563	14	26	35	0
AT1G16270.1	A>G	4376	3564	8	26	23.5294	0
AT1G16270.1	A>G	4377	3565	10	27	27.027	0
AT1G16270.1	A>G	4378	3566	11	28	28.2051	0
AT1G16270.1	A>G	4379	3567	14	29	32.5581	0
AT1G16270.1	A>G	4381	3569	13	28	31.7073	0
AT1G16270.1	A>G	4383	3571	14	25	35.8974	0
AT1G16270.1	A>G	4384	3572	11	23	32.3529	0
AT1G16270.1	A>G	4385	3573	12	22	35.2941	0
AT1G16270.1	A>G	4386	3574	9	20	31.0345	0
AT1G16270.1	A>G	4387	3575	8	18	30.7692	0
AT1G16270.1	A>T	4372	3560	10	23	30.303	0
AT1G16270.1	A>T	4374	3562	11	25	30.5556	0
AT1G16270.1	A>T	4375	3563	8	26	23.5294	0
AT1G16270.1	A>T	4376	3564	6	26	18.75	0
AT1G16270.1	A>T	4377	3565	8	27	22.8571	0
AT1G16270.1	A>T	4378	3566	7	28	20	0
AT1G16270.1	A>T	4379	3567	9	29	23.6842	0
AT1G16270.1	A>T	4381	3569	7	28	20	0
AT1G16270.1	A>T	4382	3570	7	26	21.2121	0
AT1G16270.1	A>T	4383	3571	7	25	21.875	0
AT1G16270.1	A>T	4384	3572	13	23	36.1111	0
AT1G16270.1	A>T	4385	3573	10	22	31.25	0
AT1G16270.1	A>T	4386	3574	8	20	28.5714	0
AT1G16270.1	A>T	4387	3575	9	18	33.3333	0
AT1G16270.1	A>T	4388	3576	8	16	33.3333	0
AT1G16610.1	A>C	2874	1357	6	23	20.6897	0
AT1G16610.1	A>C	2875	1358	6	24	20	0
AT1G16610.1	A>C	2880	1363	7	25	21.875	0
AT1G16610.1	A>C	2883	1366	6	24	20	0
AT1G16610.1	A>C	2885	1368	8	23	25.8065	0
AT1G16610.1	A>C	2886	1369	7	22	24.1379	0
AT1G16610.1	A>G	2868	1351	8	18	30.7692	0
AT1G16610.1	A>G	2874	1357	7	23	23.3333	0
AT1G16610.1	A>G	2875	1358	7	24	22.5806	0
AT1G16610.1	A>G	2876	1359	9	24	27.2727	0
AT1G16610.1	A>G	2877	1360	8	24	25	0
AT1G16610.1	A>G	2878	1361	7	24	22.5806	0
AT1G16610.1	A>G	2879	1362	7	24	22.5806	0
AT1G16610.1	A>G	2880	1363	10	25	28.5714	0
AT1G16610.1	A>G	2881	1364	11	24	31.4286	0
AT1G16610.1	A>G	2882	1365	7	24	22.5806	0
AT1G16610.1	A>G	2883	1366	9	24	27.2727	0
AT1G16610.1	A>G	2884	1367	7	24	22.5806	0
AT1G16610.1	A>G	2885	1368	8	23	25.8065	0
AT1G16610.1	A>T	2871	1354	8	21	27.5862	0
AT1G16610.1	A>T	2872	1355	8	21	27.5862	0
AT1G16610.1	A>T	2873	1356	7	22	24.1379	0
AT1G16610.1	A>T	2874	1357	6	23	20.6897	0
AT1G16610.1	A>T	2878	1361	6	24	20	0
AT1G16610.1	A>T	2883	1366	6	24	20	0
AT1G16610.1	A>T	2884	1367	8	24	25	0
AT1G16610.1	A>T	2886	1369	7	22	24.1379	0
AT1G16610.1	A>T	2887	1370	7	22	24.1379	0
AT1G16610.2	A>C	2866	1328	6	23	20.6897	0
AT1G16610.2	A>C	2867	1329	6	24	20	0
AT1G16610.2	A>C	2872	1334	7	25	21.875	0
AT1G16610.2	A>C	2875	1337	6	24	20	0
AT1G16610.2	A>C	2877	1339	8	23	25.8065	0
AT1G16610.2	A>C	2878	1340	7	22	24.1379	0
AT1G16610.2	A>G	2860	1322	8	18	30.7692	0
AT1G16610.2	A>G	2866	1328	7	23	23.3333	0
AT1G16610.2	A>G	2867	1329	7	24	22.5806	0
AT1G16610.2	A>G	2868	1330	9	24	27.2727	0
AT1G16610.2	A>G	2869	1331	8	24	25	0
AT1G16610.2	A>G	2870	1332	7	24	22.5806	0
AT1G16610.2	A>G	2871	1333	7	24	22.5806	0
AT1G16610.2	A>G	2872	1334	10	25	28.5714	0
AT1G16610.2	A>G	2873	1335	11	24	31.4286	0
AT1G16610.2	A>G	2874	1336	7	24	22.5806	0
AT1G16610.2	A>G	2875	1337	9	24	27.2727	0
AT1G16610.2	A>G	2876	1338	7	24	22.5806	0
AT1G16610.2	A>G	2877	1339	8	23	25.8065	0
AT1G16610.2	A>T	2863	1325	8	21	27.5862	0
AT1G16610.2	A>T	2864	1326	8	21	27.5862	0
AT1G16610.2	A>T	2865	1327	7	22	24.1379	0
AT1G16610.2	A>T	2866	1328	6	23	20.6897	0
AT1G16610.2	A>T	2870	1332	6	24	20	0
AT1G16610.2	A>T	2875	1337	6	24	20	0
AT1G16610.2	A>T	2876	1338	8	24	25	0
AT1G16610.2	A>T	2878	1340	7	22	24.1379	0
AT1G16610.2	A>T	2879	1341	7	22	24.1379	0
AT1G18080.1	T>C	1695	1102	7	36	16.2791	0
AT1G18080.1	T>C	1702	1109	7	37	15.9091	0
AT1G18080.1	T>C	1714	1121	8	39	17.0213	0
AT1G18080.1	T>C	1715	1122	7	39	15.2174	0
AT1G18080.1	T>C	1717	1124	8	39	17.0213	0
AT1G18080.1	T>C	1731	1138	7	38	15.5556	0
AT1G18400.1	A>C	17	17	7	10	41.1765	0
AT1G18400.1	A>C	25	25	7	11	38.8889	0
AT1G18400.1	A>C	30	30	6	10	37.5	0
AT1G18400.1	A>G	16	16	6	9	40	0
AT1G18400.1	A>G	29	29	6	11	35.2941	0
AT1G18400.1	A>G	32	32	7	8	46.6667	0
AT1G18400.1	A>T	15	15	7	8	46.6667	0
AT1G18400.1	A>T	16	16	7	9	43.75	0
AT1G18400.1	A>T	31	31	6	9	40	0
AT1G18660.1	C>A	4679	1913	8	10	44.4444	0
AT1G18660.1	C>A	4688	1922	11	14	44	0
AT1G18660.1	C>A	4693	1927	7	18	28	0
AT1G18660.2	C>A	4496	1824	8	10	44.4444	0
AT1G18660.2	C>A	4505	1833	11	14	44	0
AT1G18660.2	C>A	4510	1838	7	18	28	0
AT1G18660.3	C>A	4571	1821	8	10	44.4444	0
AT1G18660.3	C>A	4580	1830	11	14	44	0
AT1G18660.3	C>A	4585	1835	7	18	28	0
AT1G18660.4	C>A	4679	2004	8	10	44.4444	0
AT1G18660.4	C>A	4688	2013	11	14	44	0
AT1G18660.4	C>A	4693	2018	7	18	28	0
AT1G20340.1	A>C	315	315	8	31	20.5128	0
AT1G20340.1	A>C	320	320	8	30	21.0526	0
AT1G20340.1	A>C	347	347	6	26	18.75	0
AT1G20340.1	A>C	368	368	9	25	26.4706	0
AT1G20340.1	A>C	495	495	7	36	16.2791	0
AT1G20340.1	A>C	497	497	6	37	13.9535	0
AT1G20340.1	A>C	517	517	9	38	19.1489	0
AT1G20340.1	A>C	552	552	6	35	14.6341	0
AT1G20340.1	A>C	607	607	7	41	14.5833	0
AT1G20340.1	A>C	619	619	10	34	22.7273	0
AT1G20340.1	A>C	631	631	7	27	20.5882	0
AT1G20340.1	A>C	650	650	6	35	14.6341	0
AT1G20340.1	A>C	668	668	6	40	13.0435	0
AT1G20340.1	A>C	690	690	6	39	13.3333	0
AT1G20340.1	A>C	704	704	7	39	15.2174	0
AT1G20340.1	A>C	709	709	6	40	13.0435	0
AT1G20340.1	A>C	715	715	7	40	14.8936	0
AT1G20340.1	A>G	583	583	6	38	13.6364	0
AT1G20340.1	A>G	607	607	9	41	18	0
AT1G20340.1	A>G	611	611	7	40	14.8936	0
AT1G20340.1	A>G	615	615	12	38	24	0
AT1G20340.1	A>G	619	619	6	34	15	0
AT1G20340.1	A>G	660	660	10	38	20.8333	0
AT1G20340.1	A>G	668	668	7	40	14.8936	0
AT1G20340.1	A>G	671	671	6	40	13.0435	0
AT1G20340.1	A>G	672	672	6	40	13.0435	0
AT1G20340.1	A>G	683	683	6	39	13.3333	0
AT1G20340.1	A>G	688	688	10	38	20.8333	0
AT1G20340.1	A>G	689	689	10	38	20.8333	0
AT1G20340.1	A>G	690	690	15	39	27.7778	0
AT1G20340.1	A>G	692	692	19	39	32.7586	0
AT1G20340.1	A>G	699	699	11	39	22	0
AT1G20340.1	A>G	700	700	19	39	32.7586	0
AT1G20340.1	A>G	704	704	17	39	30.3571	0
AT1G20340.1	A>G	705	705	16	39	29.0909	0
AT1G20340.1	A>G	709	709	15	40	27.2727	0
AT1G20340.1	A>T	315	315	6	31	16.2162	0
AT1G20340.1	A>T	542	542	6	33	15.3846	0
AT1G20340.1	A>T	594	594	6	39	13.3333	0
AT1G20340.1	A>T	607	607	9	41	18	0
AT1G20340.1	A>T	619	619	6	34	15	0
AT1G20340.1	A>T	672	672	7	40	14.8936	0
AT1G20340.1	A>T	682	682	6	39	13.3333	0
AT1G20340.1	A>T	683	683	7	39	15.2174	0
AT1G20340.1	A>T	690	690	6	39	13.3333	0
AT1G20340.1	A>T	692	692	6	39	13.3333	0
AT1G20340.1	A>T	699	699	9	39	18.75	0
AT1G20340.1	A>T	700	700	6	39	13.3333	0
AT1G20340.1	A>T	704	704	9	39	18.75	0
AT1G20340.1	A>T	709	709	10	40	20	0
AT1G20340.1	A>T	715	715	7	40	14.8936	0
AT1G20340.1	C>A	523	523	6	37	13.9535	0
AT1G20340.1	C>A	591	591	6	39	13.3333	0
AT1G20340.1	C>A	686	686	8	38	17.3913	0
AT1G20340.1	C>A	710	710	12	40	23.0769	0
AT1G20340.1	C>A	711	711	9	39	18.75	0
AT1G20340.1	C>T	686	686	6	38	13.6364	0
AT1G20340.1	C>T	702	702	12	39	23.5294	0
AT1G20340.1	C>T	710	710	11	40	21.5686	0
AT1G20340.1	C>T	711	711	9	39	18.75	0
AT1G20340.1	G>A	602	602	8	40	16.6667	0
AT1G20340.1	G>A	691	691	10	39	20.4082	0
AT1G20340.1	G>A	693	693	11	39	22	0
AT1G20340.1	G>A	698	698	8	39	17.0213	0
AT1G20340.1	G>A	703	703	15	39	27.7778	0
AT1G20340.1	G>A	707	707	11	40	21.5686	0
AT1G20340.1	G>A	708	708	12	40	23.0769	0
AT1G20340.1	G>A	714	714	8	39	17.0213	0
AT1G20340.1	G>T	566	566	11	37	22.9167	0
AT1G20340.1	G>T	571	571	9	39	18.75	0
AT1G20340.1	G>T	575	575	8	39	17.0213	0
AT1G20340.1	G>T	600	600	6	40	13.0435	0
AT1G20340.1	G>T	606	606	7	41	14.5833	0
AT1G20340.1	G>T	608	608	7	41	14.5833	0
AT1G20340.1	G>T	680	680	8	39	17.0213	0
AT1G20340.1	G>T	691	691	9	39	18.75	0
AT1G20340.1	G>T	693	693	9	39	18.75	0
AT1G20340.1	G>T	695	695	12	38	24	0
AT1G20340.1	G>T	698	698	8	39	17.0213	0
AT1G20340.1	G>T	707	707	10	40	20	0
AT1G20340.1	G>T	708	708	13	40	24.5283	0
AT1G20340.1	G>T	721	721	6	38	13.6364	0
AT1G20340.1	G>T	724	724	6	36	14.2857	0
AT1G20340.1	G>T	729	729	6	33	15.3846	0
AT1G20340.1	G>T	771	771	6	35	14.6341	0
AT1G20340.1	G>T	778	778	8	33	19.5122	0
AT1G20340.1	T>A	489	489	8	34	19.0476	0
AT1G20340.1	T>A	546	546	6	35	14.6341	0
AT1G20340.1	T>A	599	599	7	40	14.8936	0
AT1G20340.1	T>A	674	674	7	40	14.8936	0
AT1G20340.1	T>A	694	694	11	38	22.449	0
AT1G20340.1	T>A	696	696	10	39	20.4082	0
AT1G20340.1	T>A	701	701	8	39	17.0213	0
AT1G20340.1	T>A	706	706	8	40	16.6667	0
AT1G20340.1	T>C	489	489	8	34	19.0476	0
AT1G20340.1	T>C	509	509	9	40	18.3673	0
AT1G20340.1	T>C	546	546	7	35	16.6667	0
AT1G20340.1	T>C	561	561	7	37	15.9091	0
AT1G20340.1	T>C	581	581	6	39	13.3333	0
AT1G20340.1	T>C	587	587	8	38	17.3913	0
AT1G20340.1	T>C	597	597	7	40	14.8936	0
AT1G20340.1	T>C	599	599	12	40	23.0769	0
AT1G20340.1	T>C	601	601	8	40	16.6667	0
AT1G20340.1	T>C	603	603	13	41	24.0741	0
AT1G20340.1	T>C	605	605	11	41	21.1538	0
AT1G20340.1	T>C	609	609	6	41	12.766	0
AT1G20340.1	T>C	646	646	8	34	19.0476	0
AT1G20340.1	T>C	665	665	6	39	13.3333	0
AT1G20340.1	T>C	674	674	12	40	23.0769	0
AT1G20340.1	T>C	676	676	9	39	18.75	0
AT1G20340.1	T>C	677	677	9	39	18.75	0
AT1G20340.1	T>C	678	678	8	39	17.0213	0
AT1G20340.1	T>C	679	679	10	39	20.4082	0
AT1G20340.1	T>C	681	681	8	39	17.0213	0
AT1G20340.1	T>C	684	684	13	39	25	0
AT1G20340.1	T>C	685	685	11	38	22.449	0
AT1G20340.1	T>C	687	687	13	38	25.4902	0
AT1G20340.1	T>C	694	694	16	38	29.6296	0
AT1G20340.1	T>C	696	696	14	39	26.4151	0
AT1G20340.1	T>C	697	697	21	39	35	0
AT1G20340.1	T>C	701	701	14	39	26.4151	0
AT1G20340.1	T>C	706	706	10	40	20	0
AT1G20340.1	T>C	713	713	8	39	17.0213	0
AT1G20340.1	T>C	716	716	7	40	14.8936	0
AT1G20340.1	T>C	717	717	10	39	20.4082	0
AT1G20340.1	T>C	759	759	8	33	19.5122	0
AT1G20340.1	T>C	772	772	6	34	15	0
AT1G20340.1	T>G	489	489	9	34	20.9302	0
AT1G20340.1	T>G	599	599	8	40	16.6667	0
AT1G20340.1	T>G	601	601	8	40	16.6667	0
AT1G20340.1	T>G	613	613	6	39	13.3333	0
AT1G20340.1	T>G	685	685	7	38	15.5556	0
AT1G20340.1	T>G	694	694	13	38	25.4902	0
AT1G20340.1	T>G	696	696	7	39	15.2174	0
AT1G20340.1	T>G	701	701	8	39	17.0213	0
AT1G20340.1	T>G	713	713	6	39	13.3333	0
AT1G20620.1	A>G	3076	1503	9	37	19.5652	0
AT1G20620.1	A>G	3108	1535	9	36	20	0
AT1G20620.1	A>G	3145	1572	7	39	15.2174	0
AT1G20620.1	A>G	3150	1577	6	39	13.3333	0
AT1G20620.1	A>G	3155	1582	6	38	13.6364	0
AT1G20620.1	A>G	3160	1587	11	37	22.9167	0
AT1G20620.1	A>G	3164	1591	6	37	13.9535	0
AT1G20620.1	A>G	3166	1593	6	37	13.9535	0
AT1G20620.1	A>G	3170	1597	7	38	15.5556	0
AT1G20620.1	A>G	3176	1603	7	39	15.2174	0
AT1G20620.1	A>G	3187	1614	14	40	25.9259	0
AT1G20620.1	A>G	3202	1629	7	36	16.2791	0
AT1G20620.1	A>G	3203	1630	7	35	16.6667	0
AT1G20620.1	C>T	3178	1605	6	41	12.766	0
AT1G20620.1	C>T	3186	1613	9	41	18	0
AT1G20620.1	C>T	3189	1616	8	40	16.6667	0
AT1G20620.1	C>T	3197	1624	6	39	13.3333	0
AT1G20620.1	G>A	3151	1578	7	39	15.2174	0
AT1G20620.1	G>A	3161	1588	6	37	13.9535	0
AT1G20620.1	G>A	3179	1606	6	42	12.5	0
AT1G20620.1	G>A	3190	1617	7	40	14.8936	0
AT1G20620.1	G>A	3195	1622	7	40	14.8936	0
AT1G20620.1	G>T	2858	1377	7	28	20	0
AT1G20620.1	G>T	2969	1488	6	38	13.6364	0
AT1G20620.1	G>T	3161	1588	8	37	17.7778	0
AT1G20620.1	G>T	3162	1589	10	37	21.2766	0
AT1G20620.1	G>T	3179	1606	8	42	16	0
AT1G20620.1	G>T	3190	1617	6	40	13.0435	0
AT1G20620.1	G>T	3194	1621	7	40	14.8936	0
AT1G20620.1	G>T	3195	1622	16	40	28.5714	0
AT1G20620.1	G>T	3231	1658	6	31	16.2162	0
AT1G20620.1	T>C	3152	1579	10	39	20.4082	0
AT1G20620.1	T>C	3156	1583	6	37	13.9535	0
AT1G20620.1	T>C	3158	1585	9	37	19.5652	0
AT1G20620.1	T>C	3163	1590	7	37	15.9091	0
AT1G20620.1	T>C	3172	1599	6	38	13.6364	0
AT1G20620.1	T>C	3174	1601	10	39	20.4082	0
AT1G20620.1	T>C	3177	1604	7	41	14.5833	0
AT1G20620.1	T>C	3181	1608	7	42	14.2857	0
AT1G20620.1	T>C	3183	1610	9	41	18	0
AT1G20620.1	T>C	3185	1612	9	41	18	0
AT1G20620.1	T>C	3188	1615	12	40	23.0769	0
AT1G20620.1	T>C	3193	1620	9	40	18.3673	0
AT1G20620.1	T>C	3196	1623	9	39	18.75	0
AT1G20620.1	T>C	3199	1626	6	37	13.9535	0
AT1G20620.2	A>G	3076	1602	9	37	19.5652	0
AT1G20620.2	A>G	3108	1634	9	36	20	0
AT1G20620.2	A>G	3145	1671	7	39	15.2174	0
AT1G20620.2	A>G	3150	1676	6	39	13.3333	0
AT1G20620.2	A>G	3155	1681	6	38	13.6364	0
AT1G20620.2	A>G	3160	1686	11	37	22.9167	0
AT1G20620.2	A>G	3164	1690	6	37	13.9535	0
AT1G20620.2	A>G	3166	1692	6	37	13.9535	0
AT1G20620.2	A>G	3170	1696	7	38	15.5556	0
AT1G20620.2	A>G	3176	1702	7	39	15.2174	0
AT1G20620.2	A>G	3187	1713	14	40	25.9259	0
AT1G20620.2	A>G	3202	1728	7	36	16.2791	0
AT1G20620.2	A>G	3203	1729	7	35	16.6667	0
AT1G20620.2	C>T	3178	1704	6	41	12.766	0
AT1G20620.2	C>T	3186	1712	9	41	18	0
AT1G20620.2	C>T	3189	1715	8	40	16.6667	0
AT1G20620.2	C>T	3197	1723	6	39	13.3333	0
AT1G20620.2	G>A	3151	1677	7	39	15.2174	0
AT1G20620.2	G>A	3161	1687	6	37	13.9535	0
AT1G20620.2	G>A	3179	1705	6	42	12.5	0
AT1G20620.2	G>A	3190	1716	7	40	14.8936	0
AT1G20620.2	G>A	3195	1721	7	40	14.8936	0
AT1G20620.2	G>T	2858	1476	7	28	20	0
AT1G20620.2	G>T	2969	1587	6	38	13.6364	0
AT1G20620.2	G>T	3161	1687	8	37	17.7778	0
AT1G20620.2	G>T	3162	1688	10	37	21.2766	0
AT1G20620.2	G>T	3179	1705	8	42	16	0
AT1G20620.2	G>T	3190	1716	6	40	13.0435	0
AT1G20620.2	G>T	3194	1720	7	40	14.8936	0
AT1G20620.2	G>T	3195	1721	16	40	28.5714	0
AT1G20620.2	G>T	3231	1757	6	31	16.2162	0
AT1G20620.2	T>C	3152	1678	10	39	20.4082	0
AT1G20620.2	T>C	3156	1682	6	37	13.9535	0
AT1G20620.2	T>C	3158	1684	9	37	19.5652	0
AT1G20620.2	T>C	3163	1689	7	37	15.9091	0
AT1G20620.2	T>C	3172	1698	6	38	13.6364	0
AT1G20620.2	T>C	3174	1700	10	39	20.4082	0
AT1G20620.2	T>C	3177	1703	7	41	14.5833	0
AT1G20620.2	T>C	3181	1707	7	42	14.2857	0
AT1G20620.2	T>C	3183	1709	9	41	18	0
AT1G20620.2	T>C	3185	1711	9	41	18	0
AT1G20620.2	T>C	3188	1714	12	40	23.0769	0
AT1G20620.2	T>C	3193	1719	9	40	18.3673	0
AT1G20620.2	T>C	3196	1722	9	39	18.75	0
AT1G20620.2	T>C	3199	1725	6	37	13.9535	0
AT1G20620.4	A>G	2024	1501	9	37	19.5652	0
AT1G20620.4	A>G	2056	1533	9	36	20	0
AT1G20620.4	A>G	2093	1570	7	39	15.2174	0
AT1G20620.4	A>G	2098	1575	6	39	13.3333	0
AT1G20620.4	A>G	2103	1580	6	38	13.6364	0
AT1G20620.4	A>G	2108	1585	11	37	22.9167	0
AT1G20620.4	A>G	2112	1589	6	37	13.9535	0
AT1G20620.4	A>G	2114	1591	6	37	13.9535	0
AT1G20620.4	A>G	2118	1595	7	38	15.5556	0
AT1G20620.4	A>G	2124	1601	7	39	15.2174	0
AT1G20620.4	A>G	2135	1612	14	40	25.9259	0
AT1G20620.4	A>G	2150	1627	7	36	16.2791	0
AT1G20620.4	A>G	2151	1628	7	35	16.6667	0
AT1G20620.4	C>T	2126	1603	6	41	12.766	0
AT1G20620.4	C>T	2134	1611	9	41	18	0
AT1G20620.4	C>T	2137	1614	8	40	16.6667	0
AT1G20620.4	C>T	2145	1622	6	39	13.3333	0
AT1G20620.4	G>A	2099	1576	7	39	15.2174	0
AT1G20620.4	G>A	2109	1586	6	37	13.9535	0
AT1G20620.4	G>A	2127	1604	6	42	12.5	0
AT1G20620.4	G>A	2138	1615	7	40	14.8936	0
AT1G20620.4	G>A	2143	1620	7	40	14.8936	0
AT1G20620.4	G>T	1806	1375	7	28	20	0
AT1G20620.4	G>T	1917	1486	6	38	13.6364	0
AT1G20620.4	G>T	2109	1586	8	37	17.7778	0
AT1G20620.4	G>T	2110	1587	10	37	21.2766	0
AT1G20620.4	G>T	2127	1604	8	42	16	0
AT1G20620.4	G>T	2138	1615	6	40	13.0435	0
AT1G20620.4	G>T	2142	1619	7	40	14.8936	0
AT1G20620.4	G>T	2143	1620	16	40	28.5714	0
AT1G20620.4	G>T	2179	1656	6	31	16.2162	0
AT1G20620.4	T>C	2100	1577	10	39	20.4082	0
AT1G20620.4	T>C	2104	1581	6	37	13.9535	0
AT1G20620.4	T>C	2106	1583	9	37	19.5652	0
AT1G20620.4	T>C	2111	1588	7	37	15.9091	0
AT1G20620.4	T>C	2120	1597	6	38	13.6364	0
AT1G20620.4	T>C	2122	1599	10	39	20.4082	0
AT1G20620.4	T>C	2125	1602	7	41	14.5833	0
AT1G20620.4	T>C	2129	1606	7	42	14.2857	0
AT1G20620.4	T>C	2131	1608	9	41	18	0
AT1G20620.4	T>C	2133	1610	9	41	18	0
AT1G20620.4	T>C	2136	1613	12	40	23.0769	0
AT1G20620.4	T>C	2141	1618	9	40	18.3673	0
AT1G20620.4	T>C	2144	1621	9	39	18.75	0
AT1G20620.4	T>C	2147	1624	6	37	13.9535	0
AT1G20620.5	A>G	3108	1514	9	36	20	0
AT1G20620.5	A>G	3145	1551	7	39	15.2174	0
AT1G20620.5	A>G	3150	1556	6	39	13.3333	0
AT1G20620.5	A>G	3155	1561	6	38	13.6364	0
AT1G20620.5	A>G	3160	1566	11	37	22.9167	0
AT1G20620.5	A>G	3164	1570	6	37	13.9535	0
AT1G20620.5	A>G	3166	1572	6	37	13.9535	0
AT1G20620.5	A>G	3170	1576	7	38	15.5556	0
AT1G20620.5	A>G	3176	1582	7	39	15.2174	0
AT1G20620.5	A>G	3187	1593	14	40	25.9259	0
AT1G20620.5	A>G	3202	1608	7	36	16.2791	0
AT1G20620.5	A>G	3203	1609	7	35	16.6667	0
AT1G20620.5	C>T	3178	1584	6	41	12.766	0
AT1G20620.5	C>T	3186	1592	9	41	18	0
AT1G20620.5	C>T	3189	1595	8	40	16.6667	0
AT1G20620.5	C>T	3197	1603	6	39	13.3333	0
AT1G20620.5	G>A	3151	1557	7	39	15.2174	0
AT1G20620.5	G>A	3161	1567	6	37	13.9535	0
AT1G20620.5	G>A	3179	1585	6	42	12.5	0
AT1G20620.5	G>A	3190	1596	7	40	14.8936	0
AT1G20620.5	G>A	3195	1601	7	40	14.8936	0
AT1G20620.5	G>T	2858	1377	7	28	20	0
AT1G20620.5	G>T	3161	1567	8	37	17.7778	0
AT1G20620.5	G>T	3162	1568	10	37	21.2766	0
AT1G20620.5	G>T	3179	1585	8	42	16	0
AT1G20620.5	G>T	3190	1596	6	40	13.0435	0
AT1G20620.5	G>T	3194	1600	7	40	14.8936	0
AT1G20620.5	G>T	3195	1601	16	40	28.5714	0
AT1G20620.5	G>T	3231	1637	6	31	16.2162	0
AT1G20620.5	T>C	3152	1558	10	39	20.4082	0
AT1G20620.5	T>C	3156	1562	6	37	13.9535	0
AT1G20620.5	T>C	3158	1564	9	37	19.5652	0
AT1G20620.5	T>C	3163	1569	7	37	15.9091	0
AT1G20620.5	T>C	3172	1578	6	38	13.6364	0
AT1G20620.5	T>C	3174	1580	10	39	20.4082	0
AT1G20620.5	T>C	3177	1583	7	41	14.5833	0
AT1G20620.5	T>C	3181	1587	7	42	14.2857	0
AT1G20620.5	T>C	3183	1589	9	41	18	0
AT1G20620.5	T>C	3185	1591	9	41	18	0
AT1G20620.5	T>C	3188	1594	12	40	23.0769	0
AT1G20620.5	T>C	3193	1599	9	40	18.3673	0
AT1G20620.5	T>C	3196	1602	9	39	18.75	0
AT1G20620.5	T>C	3199	1605	6	37	13.9535	0
AT1G23290.1	A>C	97	97	7	33	17.5	0
AT1G23290.1	A>C	150	150	6	38	13.6364	0
AT1G23290.1	A>C	354	354	7	34	17.0732	0
AT1G23290.1	A>C	456	456	6	37	13.9535	0
AT1G23290.1	A>G	324	324	6	35	14.6341	0
AT1G23290.1	A>G	493	493	6	35	14.6341	0
AT1G23290.1	A>G	511	511	6	38	13.6364	0
AT1G23290.1	A>G	512	512	7	38	15.5556	0
AT1G23290.1	A>G	535	535	6	33	15.3846	0
AT1G23290.1	G>T	193	193	7	34	17.0732	0
AT1G23290.1	G>T	439	439	7	37	15.9091	0
AT1G23290.1	G>T	441	441	8	38	17.3913	0
AT1G23290.1	G>T	447	447	8	38	17.3913	0
AT1G23290.1	G>T	450	450	7	39	15.2174	0
AT1G23290.1	G>T	504	504	7	36	16.2791	0
AT1G23290.1	G>T	532	532	6	33	15.3846	0
AT1G23290.1	T>C	116	116	6	27	18.1818	0
AT1G23290.1	T>C	305	305	7	33	17.5	0
AT1G23290.1	T>C	440	440	11	38	22.449	0
AT1G23290.1	T>C	443	443	11	38	22.449	0
AT1G23290.1	T>C	452	452	6	39	13.3333	0
AT1G23290.1	T>C	498	498	6	36	14.2857	0
AT1G23290.1	T>C	500	500	6	36	14.2857	0
AT1G23290.1	T>C	503	503	6	36	14.2857	0
AT1G23290.1	T>C	505	505	8	37	17.7778	0
AT1G23290.1	T>C	509	509	12	38	24	0
AT1G23290.1	T>C	514	514	6	40	13.0435	0
AT1G23290.1	T>C	519	519	10	39	20.4082	0
AT1G23290.1	T>C	523	523	11	39	22	0
AT1G23290.1	T>C	524	524	6	38	13.6364	0
AT1G23290.1	T>C	528	528	7	36	16.2791	0
AT1G23290.1	T>C	529	529	7	35	16.6667	0
AT1G24020.1	A>C	210	210	6	26	18.75	0
AT1G24020.1	A>C	225	225	6	30	16.6667	0
AT1G24020.1	A>C	247	247	8	22	26.6667	0
AT1G24020.1	A>C	248	248	6	21	22.2222	0
AT1G24020.1	A>C	615	277	7	28	20	0
AT1G24020.1	A>C	617	279	10	28	26.3158	0
AT1G24020.1	A>C	620	282	7	30	18.9189	0
AT1G24020.1	A>C	624	286	8	29	21.6216	0
AT1G24020.1	A>C	633	295	8	25	24.2424	0
AT1G24020.1	A>C	639	301	6	25	19.3548	0
AT1G24020.1	A>C	641	303	10	24	29.4118	0
AT1G24020.1	A>C	662	324	6	22	21.4286	0
AT1G24020.1	A>C	729	391	6	30	16.6667	0
AT1G24020.1	A>C	746	408	7	28	20	0
AT1G24020.1	A>C	759	421	7	20	25.9259	0
AT1G24020.1	A>C	770	432	6	24	20	0
AT1G24020.1	A>C	795	457	6	28	17.6471	0
AT1G24020.1	A>C	807	469	10	29	25.641	0
AT1G24020.1	A>C	902	564	7	32	17.9487	0
AT1G24020.1	A>G	615	277	8	28	22.2222	0
AT1G24020.1	A>G	617	279	8	28	22.2222	0
AT1G24020.1	A>G	620	282	7	30	18.9189	0
AT1G24020.1	A>G	624	286	6	29	17.1429	0
AT1G24020.1	C>A	612	274	6	28	17.6471	0
AT1G24020.1	C>A	622	284	8	30	21.0526	0
AT1G24020.1	C>A	791	453	7	29	19.4444	0
AT1G24020.1	T>C	600	262	9	26	25.7143	0
AT1G24020.1	T>C	630	292	7	28	20	0
AT1G24020.1	T>C	656	318	7	22	24.1379	0
AT1G24020.1	T>C	757	419	6	21	22.2222	0
AT1G24020.1	T>C	798	460	7	29	19.4444	0
AT1G24020.1	T>C	899	561	6	31	16.2162	0
AT1G26630.1	A>C	883	422	7	33	17.5	0
AT1G26630.1	A>C	886	425	6	33	15.3846	0
AT1G26630.1	A>C	985	436	10	37	21.2766	0
AT1G26630.1	A>C	1009	460	6	36	14.2857	0
AT1G26630.1	A>C	1013	464	7	35	16.6667	0
AT1G26630.1	A>C	1033	484	6	35	14.6341	0
AT1G26630.1	A>C	1037	488	8	33	19.5122	0
AT1G26630.1	A>C	1040	491	6	33	15.3846	0
AT1G26630.1	A>C	1170	519	8	35	18.6047	0
AT1G26630.1	A>C	1175	524	10	33	23.2558	0
AT1G26630.1	A>C	1182	531	9	30	23.0769	0
AT1G26630.1	A>C	1187	536	7	30	18.9189	0
AT1G26630.1	A>C	1213	562	7	40	14.8936	0
AT1G26630.1	A>C	1220	569	11	39	22	0
AT1G26630.1	A>C	1223	572	10	39	20.4082	0
AT1G26630.1	A>C	1241	590	8	39	17.0213	0
AT1G26630.1	A>C	1244	593	8	37	17.7778	0
AT1G26630.1	A>C	1258	607	6	36	14.2857	0
AT1G26630.1	A>C	1304	653	7	33	17.5	0
AT1G26630.1	A>C	1309	658	7	31	18.4211	0
AT1G26630.1	A>C	1353	702	9	33	21.4286	0
AT1G26630.1	A>C	1381	730	14	36	28	0
AT1G26630.1	A>C	1384	733	6	38	13.6364	0
AT1G26630.1	A>G	985	436	6	37	13.9535	0
AT1G26630.1	A>G	1213	562	6	40	13.0435	0
AT1G26630.1	A>G	1218	567	7	40	14.8936	0
AT1G26630.1	A>G	1220	569	12	39	23.5294	0
AT1G26630.1	A>G	1223	572	10	39	20.4082	0
AT1G26630.1	A>G	1226	575	7	38	15.5556	0
AT1G26630.1	A>G	1244	593	7	37	15.9091	0
AT1G26630.1	A>G	1353	702	10	33	23.2558	0
AT1G26630.1	A>G	1378	727	7	36	16.2791	0
AT1G26630.1	A>G	1381	730	7	36	16.2791	0
AT1G26630.1	A>G	1383	732	6	37	13.9535	0
AT1G26630.1	A>G	1404	753	7	37	15.9091	0
AT1G26630.1	A>T	985	436	6	37	13.9535	0
AT1G26630.1	A>T	1220	569	7	39	15.2174	0
AT1G26630.1	A>T	1353	702	9	33	21.4286	0
AT1G26630.1	C>A	851	390	6	35	14.6341	0
AT1G26630.1	C>A	988	439	8	37	17.7778	0
AT1G26630.1	C>A	1235	584	6	39	13.3333	0
AT1G26630.1	C>A	1377	726	9	36	20	0
AT1G26630.1	C>A	1382	731	8	37	17.7778	0
AT1G26630.1	C>A	1385	734	7	38	15.5556	0
AT1G26630.1	C>T	1173	522	6	34	15	0
AT1G26630.1	C>T	1211	560	6	40	13.0435	0
AT1G26630.1	C>T	1212	561	7	40	14.8936	0
AT1G26630.1	C>T	1225	574	7	39	15.2174	0
AT1G26630.1	C>T	1235	584	6	39	13.3333	0
AT1G26630.1	C>T	1236	585	7	39	15.2174	0
AT1G26630.1	G>A	1217	566	6	40	13.0435	0
AT1G26630.1	G>A	1232	581	9	38	19.1489	0
AT1G26630.1	G>A	1242	591	6	39	13.3333	0
AT1G26630.1	G>T	986	437	7	37	15.9091	0
AT1G26630.1	G>T	1043	494	6	33	15.3846	0
AT1G26630.1	G>T	1180	529	6	31	16.2162	0
AT1G26630.1	G>T	1201	550	7	36	16.2791	0
AT1G26630.1	G>T	1206	555	6	39	13.3333	0
AT1G26630.1	G>T	1215	564	6	40	13.0435	0
AT1G26630.1	G>T	1216	565	7	40	14.8936	0
AT1G26630.1	G>T	1217	566	6	40	13.0435	0
AT1G26630.1	G>T	1222	571	6	39	13.3333	0
AT1G26630.1	G>T	1292	641	6	35	14.6341	0
AT1G26630.1	G>T	1364	713	6	37	13.9535	0
AT1G26630.1	G>T	1373	722	10	35	22.2222	0
AT1G26630.1	G>T	1380	729	9	36	20	0
AT1G26630.1	G>T	1403	752	7	37	15.9091	0
AT1G26630.1	T>C	990	441	8	37	17.7778	0
AT1G26630.1	T>C	992	443	7	38	15.5556	0
AT1G26630.1	T>C	1005	456	7	39	15.2174	0
AT1G26630.1	T>C	1196	545	6	33	15.3846	0
AT1G26630.1	T>C	1207	556	9	40	18.3673	0
AT1G26630.1	T>C	1209	558	6	40	13.0435	0
AT1G26630.1	T>C	1229	578	9	39	18.75	0
AT1G26630.1	T>C	1231	580	7	39	15.2174	0
AT1G26630.1	T>C	1233	582	8	38	17.3913	0
AT1G26630.1	T>C	1238	587	9	38	19.1489	0
AT1G26630.1	T>C	1247	596	9	37	19.5652	0
AT1G26630.1	T>C	1307	656	6	31	16.2162	0
AT1G26630.1	T>C	1359	708	7	37	15.9091	0
AT1G26630.1	T>C	1363	712	9	37	19.5652	0
AT1G26630.1	T>C	1365	714	6	37	13.9535	0
AT1G26630.1	T>C	1367	716	11	37	22.9167	0
AT1G26630.1	T>C	1369	718	6	36	14.2857	0
AT1G26630.1	T>C	1375	724	7	35	16.6667	0
AT1G26630.1	T>C	1395	744	6	40	13.0435	0
AT1G26630.1	T>C	1399	748	7	38	15.5556	0
AT1G26630.1	T>C	1401	750	7	38	15.5556	0
AT1G26630.1	T>C	1408	757	6	35	14.6341	0
AT1G26630.1	T>G	990	441	6	37	13.9535	0
AT1G26630.1	T>G	1044	495	6	33	15.3846	0
AT1G26630.1	T>G	1202	551	7	37	15.9091	0
AT1G26630.1	T>G	1210	559	6	40	13.0435	0
AT1G26630.1	T>G	1229	578	7	39	15.2174	0
AT1G26630.1	T>G	1238	587	7	38	15.5556	0
AT1G26630.1	T>G	1247	596	7	37	15.9091	0
AT1G26630.2	A>C	883	422	7	33	17.5	0
AT1G26630.2	A>C	886	425	6	33	15.3846	0
AT1G26630.2	A>C	985	436	10	37	21.2766	0
AT1G26630.2	A>C	1009	460	6	36	14.2857	0
AT1G26630.2	A>C	1013	464	7	35	16.6667	0
AT1G26630.2	A>C	1033	484	6	35	14.6341	0
AT1G26630.2	A>C	1037	488	8	33	19.5122	0
[truncated: 14,634 more rows]
