# Supplementary material for: RNA editing of nuclear transcripts in Arabidopsis thaliana
Source: BMC Genomics. 2010 Dec 2;11(Suppl 4):S12. doi: 10.1186/1471-2164-11-S4-S12 (PMC3005917; doi:10.1186/1471-2164-11-S4-S12)
Supplement: Additional file 2 - Data S2 Editing sites in pre-miRNAs in Arabidopsis — Prediction criteria: each editing site in one pre-miRNA should be supported by more than two distinct short-read sequences. [file 1471-2164-11-S4-S12-S2.zip]

Archive with 2 entries (1 files):
- 13-additional-file2/
- 13-additional-file2/Data S2.xls
