# Supplementary material for: RNA editing of nuclear transcripts in Arabidopsis thaliana
Source: BMC Genomics. 2010 Dec 2;11(Suppl 4):S12. doi: 10.1186/1471-2164-11-S4-S12 (PMC3005917; doi:10.1186/1471-2164-11-S4-S12)
Supplement: Additional file 2 - Data S2 Editing sites in pre-miRNAs in Arabidopsis — Prediction criteria: each editing site in one pre-miRNA should be supported by more than two distinct short-read sequences. [file 1471-2164-11-S4-S12-S2.zip › 13-additional-file2/Data S2.xls]

## Sheet: Sheet1
Pre-miRNA ID	Position	Editing pattern	No. of distinct short-read sequences supporting the editing site	No. of perfectly matched short reads surrounding the editing site	Editing rate (%)
MI0000178	34	U-A	3	11	21.4286
MI0000179	60	U-A	3	10	23.0769
MI0000180	25	U-A	3	11	21.4286
MI0000181	36	A-G	3	10	23.0769
MI0000181	85	G-U	3	4	42.8571
MI0000181	31	U-A	4	10	28.5714
MI0000182	20	U-A	3	10	23.0769
MI0000183	34	U-A	3	10	23.0769
MI0000184	15	U-G	4	8	27.2727
MI0000184	23	A-C	3	10	28.5714
MI0000185	30	U-G	4	8	27.2727
MI0000185	38	A-C	3	10	28.5714
MI0000186	138	A-G	5	5	37.5
MI0000186	35	U-G	4	0	100
MI0000186	43	A-C	3	7	36.3636
MI0000187	34	U-G	3	6	33.3333
MI0000193	51	A-C	3	15	16.6667
MI0000194	122	G-A	3	9	25
MI0000194	91	G-U	3	10	23.0769
MI0000195	81	G-U	3	9	25
MI0000195	79	U-A	3	8	27.2727
MI0000201	134	U-C	4	12	20
MI0000201	138	A-G	3	11	21.4286
MI0000201	134	U-G	3	8	33.3333
MI0000201	137	G-U	3	8	27.2727
MI0000202	96	U-G	3	9	25
MI0000202	99	G-U	3	6	33.3333
MI0000205	119	U-G	3	9	25
MI0000205	122	G-U	3	6	33.3333
MI0000206	78	U-G	3	10	23.0769
MI0000206	81	G-U	3	7	30
MI0000218	133	A-G	3	11	21.4286
MI0000218	134	G-U	3	11	21.4286
MI0000545	135	U-G	3	9	25
MI0000990	91	U-G	3	5	37.5
MI0001070	123	C-U	3	0	100
MI0001070	24	G-A	3	8	27.2727
MI0001070	43	U-G	4	0	100
MI0001074	25	C-U	6	3	66.6667
MI0001074	20	C-U	3	3	66.6667
MI0001074	93	A-G	6	0	100
MI0001074	127	G-A	6	0	100
MI0001074	128	G-A	3	11	35.2941
MI0001074	49	U-G	4	12	20
MI0001074	119	C-A	6	1	80
MI0001075	17	U-C	7	4	55.5556
MI0001075	58	U-C	3	0	100
MI0001075	32	G-U	5	1	75
MI0001077	52	A-G	6	3	66.6667
MI0001077	12	G-U	5	4	55.5556
MI0001078	141	C-U	3	1	80
MI0001078	145	U-C	4	1	80
MI0001078	162	G-A	6	0	100
MI0001078	145	U-A	4	1	75
MI0001078	161	C-A	7	0	100
MI0001078	141	C-A	4	1	80
MI0001078	146	C-A	4	1	80
MI0001080	135	C-U	3	9	25
MI0001080	136	C-U	3	15	16.6667
MI0001080	145	U-C	4	17	19.0476
MI0001080	147	U-C	4	15	16.6667
MI0001080	162	U-C	4	17	15
MI0001080	137	U-C	3	17	15
MI0001080	155	U-C	3	13	18.75
MI0001080	138	G-U	3	13	18.75
MI0001080	158	A-U	3	14	17.6471
MI0001080	135	C-G	3	15	16.6667
MI0001080	138	G-C	3	14	17.6471
MI0001080	139	G-C	3	15	16.6667
MI0001080	160	A-C	4	15	16.6667
MI0001080	124	A-C	3	17	19.0476
MI0001080	158	A-C	3	17	19.0476
MI0001080	146	C-A	3	18	14.2857
MI0001080	156	C-A	3	15	21.0526
MI0001083	22	A-G	4	2	66.6667
MI0001427	26	U-C	12	3	80
MI0005109	123	G-A	3	11	21.4286
MI0005113	113	A-G	3	21	12.5
MI0005113	29	G-A	5	17	22.7273
MI0005397	61	U-G	4	0	100
MI0005411	20	G-A	3	2	85.7143
MI0005411	30	A-U	3	2	60
MI0005411	30	A-C	12	2	60
MI0005412	26	U-C	4	6	33.3333
MI0005412	29	U-C	4	6	33.3333
MI0005412	149	U-C	3	5	44.4444
MI0005412	121	G-A	4	3	50
MI0005412	72	G-A	3	11	26.6667
MI0005412	143	G-A	3	9	30.7692
MI0005412	69	C-A	3	0	100
MI0005413	26	U-C	4	6	33.3333
MI0005413	29	U-C	4	6	33.3333
MI0005413	89	U-C	3	5	44.4444
MI0005413	121	G-A	4	11	26.6667
MI0005413	72	G-A	3	9	30.7692
MI0005413	69	C-A	3	2	60
MI0005414	26	U-C	4	3	50
MI0005414	29	U-C	4	6	33.3333
MI0005414	149	U-C	3	6	33.3333
MI0005414	121	G-A	4	4	50
MI0005414	72	G-A	3	3	50
MI0005414	143	G-A	3	11	26.6667
MI0005414	189	A-C	3	9	30.7692
MI0005414	69	C-A	3	0	100
MI0005415	26	U-C	4	6	33.3333
MI0005415	29	U-C	4	6	33.3333
MI0005415	89	U-C	3	5	44.4444
MI0005415	121	G-A	4	11	26.6667
MI0005415	72	G-A	3	9	30.7692
MI0005415	69	C-A	3	2	60
