# Supplementary material for: RNA editing of nuclear transcripts in Arabidopsis thaliana
Source: BMC Genomics. 2010 Dec 2;11(Suppl 4):S12. doi: 10.1186/1471-2164-11-S4-S12 (PMC3005917; doi:10.1186/1471-2164-11-S4-S12)
Supplement: Additional file 9 — Data S7 Detailed information of the MPSS and PARE data utilized in this study. [file 1471-2164-11-S4-S12-S9.zip]

Archive with 2 entries (1 files):
- 13-additional-file8/
- 13-additional-file8/Figure S1.pdf
