# Supplementary material for: RNA editing of nuclear transcripts in Arabidopsis thaliana
Source: BMC Genomics. 2010 Dec 2;11(Suppl 4):S12. doi: 10.1186/1471-2164-11-S4-S12 (PMC3005917; doi:10.1186/1471-2164-11-S4-S12)
Supplement: Additional file 3 — Data S3 100-nt sequences surrounding the editing sites in protein-coding genes, which were utilized for conserved element detection. The random sequences for control analysis are included. [file 1471-2164-11-S4-S12-S3.zip]

Archive with 2 entries (1 files):
- 13-additional-file3/
- 13-additional-file3/Data S3.zip
