# Supplementary material for: RNA editing of nuclear transcripts in Arabidopsis thaliana
Source: BMC Genomics. 2010 Dec 2;11(Suppl 4):S12. doi: 10.1186/1471-2164-11-S4-S12 (PMC3005917; doi:10.1186/1471-2164-11-S4-S12)
Supplement: Additional file 5 — Data S5 Result of GO term enrichment analysis of edited protein-coding genes in Arabidopsis. [file 1471-2164-11-S4-S12-S5.zip]

Archive with 2 entries (1 files):
- 13-additional-file5/
- 13-additional-file5/Data S5.zip
