# Supplementary material for: RNA editing of nuclear transcripts in Arabidopsis thaliana
Source: BMC Genomics. 2010 Dec 2;11(Suppl 4):S12. doi: 10.1186/1471-2164-11-S4-S12 (PMC3005917; doi:10.1186/1471-2164-11-S4-S12)
Supplement: Additional file 7 — Data S6 Codon variation by RNA editing in nuclear protein-coding genes (only the edited codons resided in CDSs were considered). [file 1471-2164-11-S4-S12-S7.zip]

Archive with 2 entries (1 files):
- 13-additional-file6/
- 13-additional-file6/Data S6.zip
